# Supplementary material for: Nourishing neonatal piglets with synthetic milk and Lactobacillus sp. at birth highly modifies the gut microbial communities at the post-weaning stage
Source: Front Microbiol. 2022 Nov 30;13:1044256. doi: 10.3389/fmicb.2022.1044256 (PMC9748437; doi:10.3389/fmicb.2022.1044256)
Supplement: Supplementary file 1 [file Table_1.xlsx]

## Sheet: Sheet1
Supplementary Table S1. Statistical results of 16S V3-V4 metagenome sequencing data processing
Sample ID	Demultiplexed reads count	Filtered reads count	Denoised reads count	Merged reads count	Non-chimeric reads count	Region
1Wk_lactation-1	179856	30311	27848	21711	20159	V3-V4
1Wk_lactation-2	174068	56903	55241	47128	32940	V3-V4
1Wk_lactation-3	166463	96565	95270	69346	64711	V3-V4
1Wk_lactation-4	159700	84570	82067	63683	56795	V3-V4
1Wk_lactation-5	143859	91693	89620	77312	50225	V3-V4
1Wk_lactation-6	146053	71529	70083	57654	38862	V3-V4
1Wk_lactation-7	148430	68488	67075	57506	43052	V3-V4
1Wk_lactation-8	223642	40632	39192	34135	28170	V3-V4
1Wk_lactation-9	222779	37900	34208	23857	19588	V3-V4
1Wk_lactation-10	154679	66387	61325	46163	37321	V3-V4
1Wk_lactation-plus-Lactobacillus-1	185106	89461	85689	55073	53480	V3-V4
1Wk_lactation-plus-Lactobacillus-2	160632	70757	65950	48056	43620	V3-V4
1Wk_lactation-plus-Lactobacillus-3	119468	73322	69899	54552	43606	V3-V4
1Wk_lactation-plus-Lactobacillus-4	117231	68969	66843	56775	40823	V3-V4
1Wk_lactation-plus-Lactobacillus-5	137975	81974	79293	66458	48311	V3-V4
1Wk_lactation-plus-Lactobacillus-6	159011	64043	62128	51708	40795	V3-V4
1Wk_lactation-plus-Lactobacillus-7	172155	60255	57425	44144	37496	V3-V4
1Wk_lactation-plus-Lactobacillus-8	164109	63964	61692	51161	40641	V3-V4
1Wk_lactation-plus-Lactobacillus-9	135061	70067	67009	54274	40306	V3-V4
1Wk_lactation-plus-Lactobacillus-10	125295	80624	78600	61458	48008	V3-V4
2Wk_lactation-1	149044	70220	66046	51514	37149	V3-V4
2Wk_lactation-2	111829	65440	62741	47911	33843	V3-V4
2Wk_lactation-3	140289	76043	72140	58975	42939	V3-V4
2Wk_lactation-4	190234	41418	38421	30670	26334	V3-V4
2Wk_lactation-5	162798	77926	73509	52190	42086	V3-V4
2Wk_lactation-6	117682	69730	66603	49008	34071	V3-V4
2Wk_lactation-7	153089	67286	63770	46819	40134	V3-V4
2Wk_lactation-8	168897	87057	80819	56951	37538	V3-V4
2Wk_lactation-9	161413	94013	90031	70622	52467	V3-V4
2Wk_lactation-10	129962	70830	66996	55225	44167	V3-V4
2Wk_lactation-plus-Lactobacillus-1	125412	80111	76388	60899	45734	V3-V4
2Wk_lactation-plus-Lactobacillus-2	169388	48539	46447	40107	31967	V3-V4
2Wk_lactation-plus-Lactobacillus-3	199746	73247	69580	57236	42369	V3-V4
2Wk_lactation-plus-Lactobacillus-4	174451	67601	64975	50151	41572	V3-V4
2Wk_lactation-plus-Lactobacillus-5	134249	84673	80888	63617	49393	V3-V4
2Wk_lactation-plus-Lactobacillus-6	161724	93772	90609	77769	60103	V3-V4
2Wk_lactation-plus-Lactobacillus-7	152056	92943	89028	69096	50942	V3-V4
2Wk_lactation-plus-Lactobacillus-8	146225	85613	81955	65236	53636	V3-V4
2Wk_lactation-plus-Lactobacillus-9	148324	94805	90822	71059	51813	V3-V4
2Wk_lactation-plus-Lactobacillus-10	138358	77710	73091	55856	39410	V3-V4
3Wk_Weaning-1	200037	72049	69102	51785	30402	V3-V4
3Wk_Weaning-2	106646	56541	51038	36243	28849	V3-V4
3Wk_Weaning-3	164315	82630	75609	54417	42905	V3-V4
3Wk_Weaning-4	123760	77219	70590	50042	40401	V3-V4
3Wk_Weaning-5	141532	83802	76392	54809	43868	V3-V4
3Wk_Weaning-6	136864	84181	77905	59261	47009	V3-V4
3Wk_Weaning-7	140005	96681	92897	70680	45152	V3-V4
3Wk_Weaning-8	161825	94700	90825	68071	45071	V3-V4
3Wk_Weaning-9	141179	74922	68810	49728	40112	V3-V4
3Wk_Weaning-10	150220	93698	90459	65477	36772	V3-V4
3Wk_Weaning-plus-Lactobacillus-1	147328	94713	88929	65999	44839	V3-V4
3Wk_Weaning-plus-Lactobacillus-2	128170	82533	77272	56241	35832	V3-V4
3Wk_Weaning-plus-Lactobacillus-3	157370	99538	92373	67275	48416	V3-V4
3Wk_Weaning-plus-Lactobacillus-4	134749	80500	74476	52737	38953	V3-V4
3Wk_Weaning-plus-Lactobacillus-5	168219	100990	95052	68999	46752	V3-V4
3Wk_Weaning-plus-Lactobacillus-6	181351	71957	67109	50710	36755	V3-V4
3Wk_Weaning-plus-Lactobacillus-7	252750	49013	43917	27766	16611	V3-V4
3Wk_Weaning-plus-Lactobacillus-8	147415	95672	90208	64947	46292	V3-V4
3Wk_Weaning-plus-Lactobacillus-9	131776	83355	77781	55452	37693	V3-V4
3Wk_Weaning-plus-Lactobacillus-10	138874	87153	81788	55985	40172	V3-V4
6Wk_Weaning-1	131721	71474	67226	48110	31593	V3-V4
6Wk_Weaning-2	159871	101818	97434	71710	45001	V3-V4
6Wk_Weaning-3	198209	63712	60908	45652	31866	V3-V4
6Wk_Weaning-4	183058	85150	80729	57288	38252	V3-V4
6Wk_Weaning-5	168627	87971	82986	57862	35726	V3-V4
6Wk_Weaning-6	161587	100182	94385	65880	41457	V3-V4
6Wk_Weaning-7	161037	99094	94144	66515	40090	V3-V4
6Wk_Weaning-8	148096	91279	85945	61893	42202	V3-V4
6Wk_Weaning-9	177904	91190	86080	60297	38795	V3-V4
6Wk_Weaning-10	157640	98432	93245	66080	39470	V3-V4
6Wk_Weaning-plus-Lactobacillus-1	168050	105477	98791	70953	48788	V3-V4
6Wk_Weaning-plus-Lactobacillus-2	167379	83913	78084	54085	34872	V3-V4
6Wk_Weaning-plus-Lactobacillus-3	163468	84797	78885	56127	38355	V3-V4
6Wk_Weaning-plus-Lactobacillus-4	240878	43028	40651	31568	29016	V3-V4
6Wk_Weaning-plus-Lactobacillus-5	144942	98888	92730	66250	40251	V3-V4
6Wk_Weaning-plus-Lactobacillus-6	131854	89812	84095	60818	38371	V3-V4
6Wk_Weaning-plus-Lactobacillus-7	145590	95777	90451	66899	40822	V3-V4
6Wk_Weaning-plus-Lactobacillus-8	153645	99459	93923	70149	47062	V3-V4
6Wk_Weaning-plus-Lactobacillus-9	149219	104445	99012	73080	44185	V3-V4
6Wk_Weaning-plus-Lactobacillus-10	194031	88697	82052	57224	39887	V3-V4
