# Supplementary material for: Nourishing neonatal piglets with synthetic milk and Lactobacillus sp. at birth highly modifies the gut microbial communities at the post-weaning stage
Source: Front Microbiol. 2022 Nov 30;13:1044256. doi: 10.3389/fmicb.2022.1044256 (PMC9748437; doi:10.3389/fmicb.2022.1044256)
Supplement: Supplementary file 3 [file Table_3.xlsx]

## Sheet: Domain
Supplementary Table S3. Relative bacterial frequency data for each comparison group measured by 16S metagenome sequencing
No.	Domain	1Wk_lactation-1	1Wk_lactation-2	1Wk_lactation-3	1Wk_lactation-4	1Wk_lactation-5	1Wk_lactation-6	1Wk_lactation-7	1Wk_lactation-8	1Wk_lactation-9	1Wk_lactation-10	1Wk_lactation-plus-Lactobacillus-1	1Wk_lactation-plus-Lactobacillus-2	1Wk_lactation-plus-Lactobacillus-3	1Wk_lactation-plus-Lactobacillus-4	1Wk_lactation-plus-Lactobacillus-5	1Wk_lactation-plus-Lactobacillus-6	1Wk_lactation-plus-Lactobacillus-7	1Wk_lactation-plus-Lactobacillus-8	1Wk_lactation-plus-Lactobacillus-9	1Wk_lactation-plus-Lactobacillus-10	2Wk_lactation-1	2Wk_lactation-2	2Wk_lactation-3	2Wk_lactation-4	2Wk_lactation-5	2Wk_lactation-6	2Wk_lactation-7	2Wk_lactation-8	2Wk_lactation-9	2Wk_lactation-10	2Wk_lactation-plus-Lactobacillus-1	2Wk_lactation-plus-Lactobacillus-2	2Wk_lactation-plus-Lactobacillus-3	2Wk_lactation-plus-Lactobacillus-4	2Wk_lactation-plus-Lactobacillus-5	2Wk_lactation-plus-Lactobacillus-6	2Wk_lactation-plus-Lactobacillus-7	2Wk_lactation-plus-Lactobacillus-8	2Wk_lactation-plus-Lactobacillus-9	2Wk_lactation-plus-Lactobacillus-10	3Wk_Weaning-1	3Wk_Weaning-2	3Wk_Weaning-3	3Wk_Weaning-4	3Wk_Weaning-5	3Wk_Weaning-6	3Wk_Weaning-7	3Wk_Weaning-8
1	Bacteria	1	1	1	1	1	1	1	1	1	1	1	1	1	1	1	1	1	1	1	1	1	1	1	1	1	1	1	1	1	1	1	1	1	1	1	1	1	1	1	1	1	1	1	1	1	1	1	1
[truncated: 32 more columns]

## Sheet: Phylum
Supplementary Table S3. Relative bacterial frequency data for each comparison group measured by 16S metagenome sequencing
No.	Domain	Phylum	1Wk_lactation-1	1Wk_lactation-2	1Wk_lactation-3	1Wk_lactation-4	1Wk_lactation-5	1Wk_lactation-6	1Wk_lactation-7	1Wk_lactation-8	1Wk_lactation-9	1Wk_lactation-10	1Wk_lactation-plus-Lactobacillus-1	1Wk_lactation-plus-Lactobacillus-2	1Wk_lactation-plus-Lactobacillus-3	1Wk_lactation-plus-Lactobacillus-4	1Wk_lactation-plus-Lactobacillus-5	1Wk_lactation-plus-Lactobacillus-6	1Wk_lactation-plus-Lactobacillus-7	1Wk_lactation-plus-Lactobacillus-8	1Wk_lactation-plus-Lactobacillus-9	1Wk_lactation-plus-Lactobacillus-10	2Wk_lactation-1	2Wk_lactation-2	2Wk_lactation-3	2Wk_lactation-4	2Wk_lactation-5	2Wk_lactation-6	2Wk_lactation-7	2Wk_lactation-8	2Wk_lactation-9	2Wk_lactation-10	2Wk_lactation-plus-Lactobacillus-1	2Wk_lactation-plus-Lactobacillus-2	2Wk_lactation-plus-Lactobacillus-3	2Wk_lactation-plus-Lactobacillus-4	2Wk_lactation-plus-Lactobacillus-5	2Wk_lactation-plus-Lactobacillus-6	2Wk_lactation-plus-Lactobacillus-7	2Wk_lactation-plus-Lactobacillus-8	2Wk_lactation-plus-Lactobacillus-9	2Wk_lactation-plus-Lactobacillus-10	3Wk_Weaning-1	3Wk_Weaning-2	3Wk_Weaning-3	3Wk_Weaning-4	3Wk_Weaning-5	3Wk_Weaning-6	3Wk_Weaning-7
1	Bacteria	unidentified	0	0	0	0	0	0	0	0	0	0	0	0	0	0	0	0	0	0	0	0	0	0	0	0.000113964	0	0	0	0	0	0	0	6.25645e-05	0	0	0.000384982	3.32834e-05	0.000608882	0	0.000135287	0	0.00082272	0	4.68274e-05	0.000199188	0.000206882	0.000213598	0
2	Bacteria	Actinobacteriota	0.0136912	0.0027626	0	0.00232415	0.014216	0.00162112	0.00445972	0.0029464	0.00434272	0.00206584	0.00364622	0.0130445	0.0108013	0.0036989	0.029248	0.00495159	0.0108812	0.00332177	0.0151094	0.0108315	0.036157	0.0245137	0.0193192	0.00687585	0.00180656	0.00566697	0.209871	0.0254513	0.0117571	0.0274495	0.00111629	0	0.00340675	0.0158493	0.0077199	9.98502e-05	0.00777797	0.00467969	0.00960535	0.0227521	0.00664758	0.0219971	0.0239288	0.015711	0.0347792	0.0181131	0.00449692
3	Bacteria	Bacteroidota	0.200655	0.0287189	0.0027816	0.00714852	0.0857939	0.0435129	0.084967	0.0812212	0.258877	0.124809	0.039454	0.141907	0.268105	0.103496	0.142369	0.186199	0.106145	0.374474	0.372079	0.226796	0.0685166	0.318619	0.0966658	0.172162	0.457986	0.225592	0.0571129	0.154177	0.278677	0.292235	0.350187	0.359152	0.227968	0.180831	0.319515	0.294958	0.323179	0.406965	0.327548	0.19305	0.530424	0.294351	0.3011	0.311779	0.292164	0.251938	0.342519
4	Bacteria	Campilobacterota	0.000347239	0	0	0	0.00358387	0	0	0.0027689	0	0.00029512	0.00286088	0.0410362	0.0312572	0.000195968	0	0	0.0241626	0.00484732	0.00444103	0.000229128	0	0	0	0.0348731	0	0	0	0	0	0.0208934	0.0014665	0.0121375	0	0.0013268	0.000607866	0.028657	0.000471392	0.00106272	0.000715086	0.000660955	0	0.000174028	0	0	0	0	0
5	Bacteria	Cyanobacteria	0	0	0	0	0	0	0	0	0	0	0.000280479	0	0	0	0	0	0.000106678	0	0	0	0	0	0	0	0	0	0	0	0	0	0	0	0	0	0	0	0	0	0	0	0	0	0	0	0	0	0
6	Bacteria	Deferribacterota	0	0	0	0	0	0	0	0	0	0	0	0	0	0	0	0	0	0	0	0	0	0	0	0	0	0	0	0	0.000400809	0.000499081	0	0	0	0	0	0	0	0	0	0	0	0	0	0	0	0	0
7	Bacteria	Desulfobacterota	0	0.00258045	0	0	0	0.00061757	0.00141689	0.00479233	0.00260563	0.00265608	0.000168287	0.00456213	0.00183461	0.00352742	0	0.00279446	0.00186687	0.00270663	0.00793926	0.00268705	0.00379743	0.00269414	0.00132994	0.0139417	0.00639426	0.00317115	0.00154629	0.00101485	0.00654655	0.0146322	0.00361153	0.00147027	0.00314651	0.00407691	0.00431585	0.00188051	0.00379078	0.00378477	0.00380735	0.00302514	0	0	0	0	0	0	0
8	Bacteria	Elusimicrobiota	0	0	0	0	0	0	0	0	0	0	0	0	0	0	0	0	0	0	0	0	0	0	0	0	0	0	0	0	0	0	0	0	0	0	0	0	0	0	0	0	0	0	9.36549e-05	0	0	0	0
9	Bacteria	Fibrobacterota	0	0	0	0	0	0	0	0	0	0.000456094	0	0	0	0	0	0	0	0	0	0	0	0	0	0	0	0	0	0	0	0	0	0	0	0	0	0	0	0	0	0	0	0	0	0	0	0	0
10	Bacteria	Firmicutes	0.547894	0.908743	0.175024	0.369786	0.606849	0.832793	0.63414	0.878062	0.442395	0.696939	0.137079	0.427854	0.460097	0.745021	0.752044	0.705773	0.474237	0.341084	0.438322	0.439635	0.824043	0.649377	0.826454	0.67805	0.495472	0.748598	0.38944	0.771659	0.588025	0.617046	0.410467	0.507993	0.70657	0.416592	0.455879	0.222716	0.447351	0.354613	0.444378	0.760327	0.455458	0.637117	0.608265	0.603889	0.611728	0.644189	0.651788
11	Bacteria	Fusobacteriota	0.13716	0.00300546	0	0.00114447	0.262101	0.0819052	0.0887764	0.013028	0.041077	0.010517	0.00282349	0.0489913	0.115649	0.0821351	0.0485811	0.0323079	0.012908	0.05086	0.122786	0.000749875	0	0	0	0.00854733	0.0111008	0	0.0118964	0	0.00122151	0	0.0552455	0.0282792	0.000378528	0	0.0429153	0.36031	0.0492605	0.000671191	0.0405667	0	0	0	0	0	0	0	0
12	Bacteria	Patescibacteria	0.000694479	0	0	0	0	0	0	0	0	0	0	0	0	0	0	0	0	0	0	0	0	0	0	0	0	0	0	0	0	0	0	0	0	0	0	0	0	0	0	0	0	0	0	0	0	0	0
13	Bacteria	Planctomycetota	0	0	0	0	0	0	0	0	0	0	0	0	0	0	0	0	0	0	0	0	0.00195297	0	0	0.000835739	0.000309016	0	0.000423982	0.000721077	0	0.000975477	0	0	0.000378528	0	0	0	0	0	0	0.00605028	0	0	0	0	0	0	0
14	Bacteria	Proteobacteria	0.0995585	0.0541894	0.822194	0.619597	0.0274564	0.0395502	0.18624	0.0171814	0.250702	0.123548	0.813687	0.322604	0.112255	0.0619259	0.0277577	0.067974	0.369533	0.222706	0.0393242	0.319072	0.0632815	0.0044705	0.0562309	0.0845996	0.0269319	0.0169715	0.329709	0.0469768	0.113372	0.0261337	0.109484	0.0884662	0.0581514	0.381323	0.0998116	0.0611749	0.102292	0.228224	0.0939662	0.0105244	0.00398197	0.0227281	0.0466635	0.0583622	0.0452842	0.0766175	0.00119623
15	Bacteria	Spirochaetota	0	0	0	0	0	0	0	0	0	0.0387144	0	0	0	0	0	0	0	0	0	0	0	0	0	0	0	0	0	0	0	0	0	0	0	0	0	0	0	0	0	0	0.00266561	0.023633	0.0199017	0.00993452	0.015838	0.00892838	0
16	Bacteria	Synergistota	0	0	0	0	0	0	0	0	0	0	0	0	0	0	0	0	0.000160017	0	0	0	0.00214284	0.000266454	0	0	0	0	0	0	0	0.000136113	0.0681813	0.00244002	0	0	0.0687091	0.0300882	0.0650914	0	0.079278	0.00360983	0	0	0	0	0	0	0
17	Bacteria	Verrucomicrobiota	0	0	0	0	0	0	0	0	0	0	0	0	0	0	0	0	0	0	0	0	0.000108498	5.92119e-05	0	0	0	0	0	0	0	0	0.000240769	0	0	0	0.000141835	8.32085e-05	0.000176772	0	0	0	0	0	0	0.000124493	0	0	0
[truncated: 33 more columns]

## Sheet: Class
Supplementary Table S3. Relative bacterial frequency data for each comparison group measured by 16S metagenome sequencing
No.	Domain	Phylum	Class	1Wk_lactation-1	1Wk_lactation-2	1Wk_lactation-3	1Wk_lactation-4	1Wk_lactation-5	1Wk_lactation-6	1Wk_lactation-7	1Wk_lactation-8	1Wk_lactation-9	1Wk_lactation-10	1Wk_lactation-plus-Lactobacillus-1	1Wk_lactation-plus-Lactobacillus-2	1Wk_lactation-plus-Lactobacillus-3	1Wk_lactation-plus-Lactobacillus-4	1Wk_lactation-plus-Lactobacillus-5	1Wk_lactation-plus-Lactobacillus-6	1Wk_lactation-plus-Lactobacillus-7	1Wk_lactation-plus-Lactobacillus-8	1Wk_lactation-plus-Lactobacillus-9	1Wk_lactation-plus-Lactobacillus-10	2Wk_lactation-1	2Wk_lactation-2	2Wk_lactation-3	2Wk_lactation-4	2Wk_lactation-5	2Wk_lactation-6	2Wk_lactation-7	2Wk_lactation-8	2Wk_lactation-9	2Wk_lactation-10	2Wk_lactation-plus-Lactobacillus-1	2Wk_lactation-plus-Lactobacillus-2	2Wk_lactation-plus-Lactobacillus-3	2Wk_lactation-plus-Lactobacillus-4	2Wk_lactation-plus-Lactobacillus-5	2Wk_lactation-plus-Lactobacillus-6	2Wk_lactation-plus-Lactobacillus-7	2Wk_lactation-plus-Lactobacillus-8	2Wk_lactation-plus-Lactobacillus-9	2Wk_lactation-plus-Lactobacillus-10	3Wk_Weaning-1	3Wk_Weaning-2	3Wk_Weaning-3	3Wk_Weaning-4	3Wk_Weaning-5	3Wk_Weaning-6
1	Bacteria	unidentified	unidentified	0	0	0	0	0	0	0	0	0	0	0	0	0	0	0	0	0	0	0	0	0	0	0	0.000113964	0	0	0	0	0	0	0	6.25645e-05	0	0	0.000384982	3.32834e-05	0.000608882	0	0.000135287	0	0.00082272	0	4.68274e-05	0.000199188	0.000206882	0.000213598
2	Bacteria	Actinobacteriota	Actinobacteria	0.0112109	0	0	0.00183115	0.010891	0.000926355	0.00113816	0.000319489	0	0	0.00329095	0.00933058	0.000298124	0.00132278	0.0282544	0.00122564	0.00858758	0.00280505	0.000521014	0.00264539	0.0143489	0	0.00718636	0.000797751	0	0.00035235	0.0700319	0.00542143	0.00507692	0	0.000240769	0	0.000496818	0.00135093	0	9.98502e-05	9.82067e-05	0	0	0	0.00220489	0	0.00177944	0	0.00190791	0.00190102
3	Bacteria	Actinobacteriota	Coriobacteriia	0.00248028	0.0027626	0	0.000493001	0.00332504	0.000694766	0.00332156	0.00262691	0.00434272	0.00206584	0.000355273	0.00371389	0.0105031	0.00237611	0.000993563	0.00372595	0.00229358	0.00051672	0.0145884	0.00818614	0.0218081	0.0245137	0.0121328	0.0060781	0.00180656	0.00531462	0.139839	0.0200299	0.00668015	0.0274495	0.000875523	0	0.00290993	0.0144983	0.0077199	0	0.00767977	0.00467969	0.00960535	0.0227521	0.00444269	0.0219971	0.0221494	0.015711	0.0328713	0.0162121
4	Bacteria	Bacteroidota	Bacteroidia	0.200655	0.0287189	0.0027816	0.00714852	0.0857939	0.0435129	0.084967	0.0812212	0.258877	0.124809	0.039454	0.141907	0.268105	0.103496	0.142369	0.186199	0.106145	0.374474	0.372079	0.226796	0.0685166	0.318619	0.0966658	0.172162	0.457986	0.225592	0.0571129	0.154177	0.278677	0.292235	0.350187	0.359152	0.227968	0.180831	0.319515	0.294958	0.323179	0.406965	0.327548	0.19305	0.530424	0.294351	0.3011	0.311779	0.292164	0.251938
5	Bacteria	Campilobacterota	Campylobacteria	0.000347239	0	0	0	0.00358387	0	0	0.0027689	0	0.00029512	0.00286088	0.0410362	0.0312572	0.000195968	0	0	0.0241626	0.00484732	0.00444103	0.000229128	0	0	0	0.0348731	0	0	0	0	0	0.0208934	0.0014665	0.0121375	0	0.0013268	0.000607866	0.028657	0.000471392	0.00106272	0.000715086	0.000660955	0	0.000174028	0	0	0	0
6	Bacteria	Cyanobacteria	Vampirivibrionia	0	0	0	0	0	0	0	0	0	0	0.000280479	0	0	0	0	0	0.000106678	0	0	0	0	0	0	0	0	0	0	0	0	0	0	0	0	0	0	0	0	0	0	0	0	0	0	0	0	0
7	Bacteria	Deferribacterota	Deferribacteres	0	0	0	0	0	0	0	0	0	0	0	0	0	0	0	0	0	0	0	0	0	0	0	0	0	0	0	0	0.000400809	0.000499081	0	0	0	0	0	0	0	0	0	0	0	0	0	0	0	0
8	Bacteria	Desulfobacterota	Desulfovibrionia	0	0.00258045	0	0	0	0.00061757	0.00141689	0.00479233	0.00260563	0.00265608	0.000168287	0.00456213	0.00183461	0.00352742	0	0.00279446	0.00186687	0.00270663	0.00793926	0.00268705	0.00379743	0.00269414	0.00132994	0.0139417	0.00639426	0.00317115	0.00154629	0.00101485	0.00654655	0.00995894	0.00361153	0.00147027	0.00314651	0.00407691	0.00431585	0.00188051	0.00379078	0.00378477	0.00380735	0.00302514	0	0	0	0	0	0
9	Bacteria	Desulfobacterota	Desulfuromonadia	0	0	0	0	0	0	0	0	0	0	0	0	0	0	0	0	0	0	0	0	0	0	0	0	0	0	0	0	0	0.00467322	0	0	0	0	0	0	0	0	0	0	0	0	0	0	0	0
10	Bacteria	Elusimicrobiota	Elusimicrobia	0	0	0	0	0	0	0	0	0	0	0	0	0	0	0	0	0	0	0	0	0	0	0	0	0	0	0	0	0	0	0	0	0	0	0	0	0	0	0	0	0	0	9.36549e-05	0	0	0
11	Bacteria	Fibrobacterota	Fibrobacteria	0	0	0	0	0	0	0	0	0	0.000456094	0	0	0	0	0	0	0	0	0	0	0	0	0	0	0	0	0	0	0	0	0	0	0	0	0	0	0	0	0	0	0	0	0	0	0	0
12	Bacteria	Firmicutes	unidentified	0	0	0	0	0	0	0	0	0	0	0	0	0	0	0	0	0	0	0	0	0	0	0	0	0	0	0	0	0	0	0	0	0	0	0	0	0	0	0	0	0	0	0.000140482	0	0	0
13	Bacteria	Firmicutes	Bacilli	0.0591299	0.147541	0.13568	0.138304	0.0484619	0.28542	0.240941	0.209585	0.0261074	0.125989	0.0493082	0.136589	0.156148	0.101977	0.102937	0.0614781	0.0449648	0.171576	0.191808	0.119147	0.0677571	0.236137	0.319979	0.0508661	0.0630868	0.390669	0.17498	0.0774223	0.131122	0.0792632	0.103596	0.0427941	0.0899477	0.0580416	0.125565	0.0811117	0.132913	0.149023	0.0983727	0.0728068	0.0416296	0.0414535	0.0341372	0.0296293	0.0320668	0.0300105
14	Bacteria	Firmicutes	Clostridia	0.380822	0.757984	0.0353727	0.208064	0.484838	0.356312	0.386161	0.664146	0.386757	0.546991	0.0808901	0.269785	0.279365	0.559562	0.464014	0.445618	0.407803	0.151965	0.207165	0.30797	0.741042	0.410368	0.498122	0.612787	0.387649	0.347153	0.200893	0.677198	0.440814	0.513396	0.25504	0.0829918	0.58272	0.346344	0.270034	0.114462	0.266985	0.184894	0.283116	0.643542	0.380097	0.515471	0.489956	0.4847	0.516102	0.554606
15	Bacteria	Firmicutes	Negativicutes	0.107942	0.00321797	0.0039715	0.0234176	0.073549	0.191061	0.007038	0.00433085	0.0295305	0.0239584	0.00688108	0.021481	0.0245838	0.0834824	0.184637	0.198676	0.021469	0.0175439	0.039349	0.0125187	0.015244	0.00254611	0.00835297	0.0143975	0.0444508	0.0107761	0.0135674	0.0170388	0.0160896	0.0243869	0.0517653	0.382207	0.0339019	0.0122066	0.06028	0.0271426	0.0474535	0.0206951	0.0628889	0.043979	0.0337315	0.0801921	0.0840318	0.08956	0.0635588	0.0595724
16	Bacteria	Firmicutes	uncultured	0	0	0	0	0	0	0	0	0	0	0	0	0	0	0.000455383	0	0	0	0	0	0	0.000325665	0	0	0.000285246	0	0	0	0	0	6.56642e-05	0	0	0	0	0	0	0	0	0	0	0	0	0	0	0
17	Bacteria	Fusobacteriota	Fusobacteriia	0.13716	0.00300546	0	0.00114447	0.262101	0.0819052	0.0887764	0.013028	0.041077	0.010517	0.00282349	0.0489913	0.115649	0.0821351	0.0485811	0.0323079	0.012908	0.05086	0.122786	0.000749875	0	0	0	0.00854733	0.0111008	0	0.0118964	0	0.00122151	0	0.0552455	0.0282792	0.000378528	0	0.0429153	0.36031	0.0492605	0.000671191	0.0405667	0	0	0	0	0	0	0
18	Bacteria	Patescibacteria	Saccharimonadia	0.000694479	0	0	0	0	0	0	0	0	0	0	0	0	0	0	0	0	0	0	0	0	0	0	0	0	0	0	0	0	0	0	0	0	0	0	0	0	0	0	0	0	0	0	0	0	0
19	Bacteria	Planctomycetota	Planctomycetes	0	0	0	0	0	0	0	0	0	0	0	0	0	0	0	0	0	0	0	0	0.00195297	0	0	0.000835739	0.000309016	0	0.000423982	0.000721077	0	0.000975477	0	0	0.000378528	0	0	0	0	0	0	0.00605028	0	0	0	0	0	0
20	Bacteria	Proteobacteria	Alphaproteobacteria	0	0	0	0	0	0	0	0	0	0	0	0	0	0	0	0	0	0	0	0	0	0	0	0	0	0	0	0	0	0	0	0	0	0	0	0	0	0	0	0.0033302	0	0	0	0	0	0
21	Bacteria	Proteobacteria	Gammaproteobacteria	0.0995585	0.0541894	0.822194	0.619597	0.0274564	0.0395502	0.18624	0.0171814	0.250702	0.123548	0.813687	0.322604	0.112255	0.0619259	0.0277577	0.067974	0.369533	0.222706	0.0393242	0.319072	0.0632815	0.0044705	0.0562309	0.0845996	0.0269319	0.0169715	0.329709	0.0469768	0.113372	0.0261337	0.109484	0.0884662	0.0581514	0.381323	0.0998116	0.0611749	0.102292	0.228224	0.0939662	0.00719424	0.00398197	0.0227281	0.0466635	0.0583622	0.0452842	0.0766175
22	Bacteria	Spirochaetota	Spirochaetia	0	0	0	0	0	0	0	0	0	0.0387144	0	0	0	0	0	0	0	0	0	0	0	0	0	0	0	0	0	0	0	0	0	0	0	0	0	0	0	0	0	0	0.00266561	0.023633	0.0199017	0.00993452	0.015838	0.00892838
23	Bacteria	Synergistota	Synergistia	0	0	0	0	0	0	0	0	0	0	0	0	0	0	0	0	0.000160017	0	0	0	0.00214284	0.000266454	0	0	0	0	0	0	0	0.000136113	0.0681813	0.00244002	0	0	0.0687091	0.0300882	0.0650914	0	0.079278	0.00360983	0	0	0	0	0	0
24	Bacteria	Verrucomicrobiota	Chlamydiae	0	0	0	0	0	0	0	0	0	0	0	0	0	0	0	0	0	0	0	0	0	0	0	0	0	0	0	0	0	0	0	0	0	0	0	0	0	0	0	0	0	0	0	0	0	0
25	Bacteria	Verrucomicrobiota	Kiritimatiellae	0	0	0	0	0	0	0	0	0	0	0	0	0	0	0	0	0	0	0	0	0	0	0	0	0	0	0	0	0	0	0	0	0	0	0	0	0	0	0	0	0	0	0	0	0	0
26	Bacteria	Verrucomicrobiota	Lentisphaeria	0	0	0	0	0	0	0	0	0	0	0	0	0	0	0	0	0	0	0	0	0.000108498	5.92119e-05	0	0	0	0	0	0	0	0	0.000240769	0	0	0	0.000141835	8.32085e-05	0.000176772	0	0	0	0	0	0	0	0	0
27	Bacteria	Verrucomicrobiota	Verrucomicrobiae	0	0	0	0	0	0	0	0	0	0	0	0	0	0	0	0	0	0	0	0	0	0	0	0	0	0	0	0	0	0	0	0	0	0	0	0	0	0	0	0	0	0	0	0.000124493	0	0
[truncated: 34 more columns]

## Sheet: Order
Supplementary Table S3. Relative bacterial frequency data for each comparison group measured by 16S metagenome sequencing
No.	Domain	Phylum	Class	Order	1Wk_lactation-1	1Wk_lactation-2	1Wk_lactation-3	1Wk_lactation-4	1Wk_lactation-5	1Wk_lactation-6	1Wk_lactation-7	1Wk_lactation-8	1Wk_lactation-9	1Wk_lactation-10	1Wk_lactation-plus-Lactobacillus-1	1Wk_lactation-plus-Lactobacillus-2	1Wk_lactation-plus-Lactobacillus-3	1Wk_lactation-plus-Lactobacillus-4	1Wk_lactation-plus-Lactobacillus-5	1Wk_lactation-plus-Lactobacillus-6	1Wk_lactation-plus-Lactobacillus-7	1Wk_lactation-plus-Lactobacillus-8	1Wk_lactation-plus-Lactobacillus-9	1Wk_lactation-plus-Lactobacillus-10	2Wk_lactation-1	2Wk_lactation-2	2Wk_lactation-3	2Wk_lactation-4	2Wk_lactation-5	2Wk_lactation-6	2Wk_lactation-7	2Wk_lactation-8	2Wk_lactation-9	2Wk_lactation-10	2Wk_lactation-plus-Lactobacillus-1	2Wk_lactation-plus-Lactobacillus-2	2Wk_lactation-plus-Lactobacillus-3	2Wk_lactation-plus-Lactobacillus-4	2Wk_lactation-plus-Lactobacillus-5	2Wk_lactation-plus-Lactobacillus-6	2Wk_lactation-plus-Lactobacillus-7	2Wk_lactation-plus-Lactobacillus-8	2Wk_lactation-plus-Lactobacillus-9	2Wk_lactation-plus-Lactobacillus-10	3Wk_Weaning-1	3Wk_Weaning-2	3Wk_Weaning-3	3Wk_Weaning-4	3Wk_Weaning-5
1	Bacteria	unidentified	unidentified	unidentified	0	0	0	0	0	0	0	0	0	0	0	0	0	0	0	0	0	0	0	0	0	0	0	0.000113964	0	0	0	0	0	0	0	6.25645e-05	0	0	0.000384982	3.32834e-05	0.000608882	0	0.000135287	0	0.00082272	0	4.68274e-05	0.000199188	0.000206882
2	Bacteria	Actinobacteriota	Actinobacteria	Actinomycetales	0.0052582	0	0	0	0.010891	0	0	0.000319489	0	0	0.00329095	0.00795507	0.000298124	0.00132278	0.00186293	0	0.00762748	0.000615142	0.000521014	0.000187469	0	0	0	0	0	0	0.000124701	0	0	0	0	0	0	0.00118206	0	0	0	0	0	0	0	0	0	0	0
3	Bacteria	Actinobacteriota	Actinobacteria	Bifidobacteriales	0	0	0	0.00140857	0	0	0	0	0	0	0	0.000664833	0	0	0.025667	0	0	0	0	0	0.012423	0	0.00496978	0	0	0	0.0695581	0.00542143	7.63446e-05	0	0	0	0.000496818	0	0	9.98502e-05	0	0	0	0	0	0	0	0	0
4	Bacteria	Actinobacteriota	Actinobacteria	Corynebacteriales	0	0	0	0	0	0	0	0	0	0	0	0	0	0	0	0	0	0.00017224	0	0.000520747	0	0	0	0	0	0	0.000349162	0	0.00175593	0	0.000240769	0	0	0.000168866	0	0	9.82067e-05	0	0	0	0.00220489	0	0.00177944	0	0.00190791
5	Bacteria	Actinobacteriota	Actinobacteria	Micrococcales	0.00595268	0	0	0.000422572	0	0.000926355	0.00113816	0	0	0	0	0.000710683	0	0	0.000724473	0.00122564	0.000960102	0.00201767	0	0.00193718	0.00192584	0	0.00221657	0.000797751	0	0.00035235	0	0	0.00324465	0	0	0	0	0	0	0	0	0	0	0	0	0	0	0	0
6	Bacteria	Actinobacteriota	Coriobacteriia	Coriobacteriales	0.00248028	0.0027626	0	0.000493001	0.00332504	0.000694766	0.00332156	0.00262691	0.00434272	0.00206584	0.000355273	0.00371389	0.0105031	0.00237611	0.000993563	0.00372595	0.00229358	0.00051672	0.0145884	0.00818614	0.0218081	0.0245137	0.0121328	0.0060781	0.00180656	0.00531462	0.139839	0.0200299	0.00668015	0.0274495	0.000875523	0	0.00290993	0.0144983	0.0077199	0	0.00767977	0.00467969	0.00960535	0.0227521	0.00444269	0.0219971	0.0221494	0.015711	0.0328713
7	Bacteria	Bacteroidota	Bacteroidia	unidentified	0	0	0	0	0	0	0	0	0	0.000992676	0	0	0	0	0	0	0	0	0	0	0	0	0	0	0	0	0	0	0	0	0	0	0	0	0	0	0	0	0	0	0	0	0	0.00109554	0.000735581
8	Bacteria	Bacteroidota	Bacteroidia	Bacteroidales	0.20006	0.0287189	0.0027816	0.00714852	0.0857939	0.0435129	0.084967	0.0812212	0.258877	0.123816	0.039454	0.141907	0.268105	0.103496	0.142369	0.186199	0.106145	0.374474	0.372079	0.226796	0.0685166	0.318619	0.0966658	0.172162	0.457986	0.225592	0.0571129	0.154177	0.278677	0.292235	0.350187	0.359152	0.227968	0.180831	0.319515	0.294958	0.323179	0.406965	0.327548	0.19305	0.530424	0.290488	0.293819	0.299778	0.283544
9	Bacteria	Bacteroidota	Bacteroidia	Chitinophagales	0	0	0	0	0	0	0	0	0	0	0	0	0	0	0	0	0	0	0	0	0	0	0	0	0	0	0	0	0	0	0	0	0	0	0	0	0	0	0	0	0	0	0	0	0
10	Bacteria	Bacteroidota	Bacteroidia	Flavobacteriales	0.000595268	0	0	0	0	0	0	0	0	0	0	0	0	0	0	0	0	0	0	0	0	0	0	0	0	0	0	0	0	0	0	0	0	0	0	0	0	0	0	0	0	0.00386342	0.00728167	0.0109056	0.00788451
11	Bacteria	Campilobacterota	Campylobacteria	Campylobacterales	0.000347239	0	0	0	0.00358387	0	0	0.0027689	0	0.00029512	0.00286088	0.0410362	0.0312572	0.000195968	0	0	0.0241626	0.00484732	0.00444103	0.000229128	0	0	0	0.0348731	0	0	0	0	0	0.0208934	0.0014665	0.0121375	0	0.0013268	0.000607866	0.028657	0.000471392	0.00106272	0.000715086	0.000660955	0	0.000174028	0	0	0
12	Bacteria	Cyanobacteria	Vampirivibrionia	Gastranaerophilales	0	0	0	0	0	0	0	0	0	0	0.000280479	0	0	0	0	0	0.000106678	0	0	0	0	0	0	0	0	0	0	0	0	0	0	0	0	0	0	0	0	0	0	0	0	0	0	0	0
13	Bacteria	Deferribacterota	Deferribacteres	Deferribacterales	0	0	0	0	0	0	0	0	0	0	0	0	0	0	0	0	0	0	0	0	0	0	0	0	0	0	0	0	0.000400809	0.000499081	0	0	0	0	0	0	0	0	0	0	0	0	0	0	0
14	Bacteria	Desulfobacterota	Desulfovibrionia	Desulfovibrionales	0	0.00258045	0	0	0	0.00061757	0.00141689	0.00479233	0.00260563	0.00265608	0.000168287	0.00456213	0.00183461	0.00352742	0	0.00279446	0.00186687	0.00270663	0.00793926	0.00268705	0.00379743	0.00269414	0.00132994	0.0139417	0.00639426	0.00317115	0.00154629	0.00101485	0.00654655	0.00995894	0.00361153	0.00147027	0.00314651	0.00407691	0.00431585	0.00188051	0.00379078	0.00378477	0.00380735	0.00302514	0	0	0	0	0
15	Bacteria	Desulfobacterota	Desulfuromonadia	Bradymonadales	0	0	0	0	0	0	0	0	0	0	0	0	0	0	0	0	0	0	0	0	0	0	0	0	0	0	0	0	0	0.00467322	0	0	0	0	0	0	0	0	0	0	0	0	0	0	0
16	Bacteria	Elusimicrobiota	Elusimicrobia	Elusimicrobiales	0	0	0	0	0	0	0	0	0	0	0	0	0	0	0	0	0	0	0	0	0	0	0	0	0	0	0	0	0	0	0	0	0	0	0	0	0	0	0	0	0	0	9.36549e-05	0	0
17	Bacteria	Fibrobacterota	Fibrobacteria	Fibrobacterales	0	0	0	0	0	0	0	0	0	0.000456094	0	0	0	0	0	0	0	0	0	0	0	0	0	0	0	0	0	0	0	0	0	0	0	0	0	0	0	0	0	0	0	0	0	0	0
18	Bacteria	Firmicutes	unidentified	unidentified	0	0	0	0	0	0	0	0	0	0	0	0	0	0	0	0	0	0	0	0	0	0	0	0	0	0	0	0	0	0	0	0	0	0	0	0	0	0	0	0	0	0	0.000140482	0	0
19	Bacteria	Firmicutes	Bacilli	Bacillales	0	0	0	0	0	0	0	0	0	0	0.000168287	0	0	0	0	0	0	0	0	0	0	0	0	0	0	0	0	0	0	0	0	0	0	0	0	0	0	0	0	0	0	0	0	0	0
20	Bacteria	Firmicutes	Bacilli	Erysipelotrichales	0.00198423	0.000758956	0	0.010758	0.0034445	0.000514642	0.000232277	0	0.00148163	0.0248169	0.000448766	0.00167354	0.000481585	0.000808368	0.00134545	0.000196102	0.00117346	0.00034448	0.00275393	0.000583236	0.00650989	0.0667614	0.00746634	0.00136757	0.0213459	0.00546143	0.0255886	0.00251042	0.0410161	0.0129081	0.0012914	0.00153283	0.00932125	0.00414928	0.000324195	0	0.000903502	0.0083526	0.00112095	0.0135496	0.00213907	0.0135394	0.0106298	0.0116276	0.0147576
21	Bacteria	Firmicutes	Bacilli	Lactobacillales	0.0571457	0.146782	0.13568	0.127546	0.0450174	0.284906	0.239013	0.209585	0.0246258	0.09747	0.048448	0.131453	0.155667	0.0987923	0.101592	0.0607427	0.0428846	0.1685	0.188731	0.109857	0.0612472	0.169376	0.312513	0.0494226	0.0416459	0.385207	0.149391	0.0745647	0.0864794	0.0663551	0.102305	0.0412613	0.0803426	0.0538924	0.125241	0.0810118	0.13201	0.14067	0.0972517	0.0592572	0.0386679	0.0279141	0.0235074	0.0180016	0.0173092
22	Bacteria	Firmicutes	Bacilli	RF39	0	0	0	0	0	0	0	0	0	0	0	0	0	0	0	0	0	0	0	0	0	0	0	0	0	0	0	0.000347185	0	0	0	0	0.000283896	0	0	9.98502e-05	0	0	0	0	0	0	0	0	0
23	Bacteria	Firmicutes	Bacilli	Staphylococcales	0	0	0	0	0	0	0.00169562	0	0	0.00370241	0.000243082	0.00346171	0	0.00237611	0	0.000539282	0.000906763	0.00273123	0.000322533	0.00870688	0	0	0	7.59763e-05	9.50819e-05	0	0	0	0.00362637	0	0	0	0	0	0	0	0	0	0	0	0.00082272	0	0	0	0
24	Bacteria	Firmicutes	Clostridia	unidentified	9.92113e-05	0	0	0	0	0	0	0	0.000102182	0.00029512	0	0	0.000183461	0	0	0	0.000373373	4.92114e-05	0	0	0.000705238	0	0	0	0.00171147	0.000322988	0	0	0	6.80565e-05	0	6.25645e-05	0	0	0	0	0	0	0	0	0	0	9.36549e-05	0	0
25	Bacteria	Firmicutes	Clostridia	Christensenellales	0	0.000364299	0	0	0	0	0	0	0	0.0242535	0	0.00110041	0.00243086	0	0	0	0	0	0	0	0.0668077	0.00118424	0.00662638	0.00136757	0.0202287	0.0189682	0.00528731	0.0310597	0.000706188	0.00682834	0.000240769	0	0.0105751	0.0107109	0.000364719	0.00104843	9.82067e-05	5.59326e-05	3.86533e-05	0.101762	0	0	0	0.000248985	0.000413765
26	Bacteria	Firmicutes	Clostridia	Clostridia	0	0	0	0	0	0	0	0	0	0	0	0	0	0	0	0	0	0.00100883	0	0	0	0	0	0	0	0	0	0	0	0	0	0	0	0	0	0	0	0	0	0	0	0	0	0	0
27	Bacteria	Firmicutes	Clostridia	Clostridia_UCG-014	0	0	0	0	0	0	0	0	0	0.000965847	0	0	0	0	0	0	0	0	0	0	0.0130469	0	0.00450314	0	0.0031377	0.000557888	0	0.00558167	0	0	0	0.0024713	0.00113558	0	0	0	0	0	0	0.00251671	0.00164544	0.00156625	0.000655584	0.000597565	0
28	Bacteria	Firmicutes	Clostridia	Clostridia_vadinBB60_group	0	0	0	0	0	0	0	0	0	0.0014756	0	0	0	0	0	0	0	0	0	0	0.0415548	0	0.000629973	0.0019374	0.0301647	0.000645976	0	0.0154898	0	0.00934643	0	0	0.000638766	0	0	0	0	0.00035424	0	0.0394539	0.000460723	0.00198392	0.0042613	0.00418295	0.00652829
29	Bacteria	Firmicutes	Clostridia	Clostridiales	0.169602	0.461354	0.01142	0.120468	0.230742	0.31671	0.306141	0.371211	0.149389	0.330266	0.0208302	0.0694177	0.0430445	0.367048	0.157604	0.282044	0.181993	0.0773603	0.0470898	0.185198	0.199637	0.0108358	0.14319	0.26151	0.0995983	0.0786622	0.0636223	0.299354	0.0138375	0.0122955	0.0315626	0.0123565	0.271121	0.06552	0.0304541	0.0560992	0.0258284	0.0299053	0.0361215	0.075654	0.0826011	0.204274	0.180684	0.166397	0.175229
30	Bacteria	Firmicutes	Clostridia	Eubacteriales	0	0	0	0.000968395	0	0	0	0	0	0	0	0	0	0	0	0	0	0	0	0	0.00368894	0	0.00676637	0.000113964	0	0	0.0075818	0.00347185	0	0	0	0	0	0.00180928	0	0.000183059	0	0	0	0.00038132	0.0011189	0.00448992	0.00243503	0.00154371	0.00154012
31	Bacteria	Firmicutes	Clostridia	Lachnospirales	0.089687	0.122101	0.00633586	0.0474514	0.0657242	0.0294632	0.0471755	0.128399	0.147346	0.096692	0.0383134	0.140257	0.0829473	0.0963427	0.11221	0.0989827	0.105265	0.0484732	0.09542	0.0653641	0.0962107	0.162566	0.145827	0.216039	0.0784901	0.105617	0.060405	0.100096	0.159732	0.0951884	0.0513932	0.0381644	0.0827793	0.0737703	0.0544445	0.017141	0.0516371	0.0599038	0.0537861	0.0883901	0.175371	0.120358	0.0900023	0.0886886	0.100154
32	Bacteria	Firmicutes	Clostridia	Monoglobales	0	0	0	0	0	0	0	0	0	0	0	0	0	0	0	0	0	0	0	0	0	0	0	0	0	0	0	0	0	0	0	0	0	0	0	0	0	0	0.000193267	0	0.000526541	0.000348056	0	0	0
33	Bacteria	Firmicutes	Clostridia	Oscillospirales	0.0236123	0.0710686	0	0.00526455	0.0165854	0.00100355	0.020301	0.0878239	0.0224289	0.0388753	0.0121541	0.0517882	0.125763	0.0271416	0.0385005	0.0330188	0.059393	0.0134347	0.0479085	0.0219755	0.23951	0.233088	0.156747	0.112787	0.147733	0.124703	0.0270601	0.165314	0.257167	0.385155	0.154749	0.0273407	0.143297	0.140279	0.169939	0.0276419	0.178913	0.0860989	0.17939	0.315377	0.103729	0.14319	0.168649	0.18517	0.193504
34	Bacteria	Firmicutes	Clostridia	Peptococcales	0	0	0	0	0	0	0.000185822	0	0	0	0.000186986	0	0	0.000636896	0	0	0.00317367	0.000738171	0.000769116	0	0	0	0.000116662	0	0.000546721	0	0	0	0	0	0.000262657	0	0	0	0	0	0	0	0	0	0	0.00135742	0.00105362	0.00107064	0.0010574
35	Bacteria	Firmicutes	Clostridia	Peptostreptococcales-Tissierellales	0.0978223	0.103097	0.0176168	0.0339114	0.171787	0.00913489	0.0123571	0.0767128	0.0674909	0.0541679	0.00940539	0.00722146	0.0249966	0.0683928	0.1557	0.0315725	0.0576061	0.0109003	0.0159778	0.0354316	0.0798817	0.00269414	0.0337152	0.0190321	0.0060377	0.0176762	0.0369364	0.0568315	0.0093713	0.00451442	0.0168319	0.00259643	0.0731742	0.0542542	0.0148319	0.0123481	0.0105081	0.00857633	0.0135866	0.0200066	0.0146444	0.0379033	0.0418871	0.0368	0.0376756
36	Bacteria	Firmicutes	Clostridia	uncultured	0	0	0	0	0	0	0	0	0	0	0	0	0	0	0	0	0	0	0	0	0	0	0	0	0	0	0	0	0	0	0	0	0	0	0	0	0	0	0	0	0	0	0.000234137	0	0
37	Bacteria	Firmicutes	Negativicutes	Acidaminococcales	0.00501017	0	6.18133e-05	0.000387358	0	0.000566106	0.00432036	0	0.00418944	0.00439997	0	0.00334709	0.0220841	0.00240061	0	0	0.00258694	0.0047735	0.0256786	0.00208299	0.00509941	0	0.00520311	0	0.0337541	0.00516781	0.00117219	0.00376562	0.000343551	0.0197364	0.0390921	0.0355366	0.0239182	0.00882928	0.0426317	0.00930271	0.035708	0.0123611	0.0444706	0.0390726	0.0296508	0.0346664	0.0505502	0.0558474	0.0429396
38	Bacteria	Firmicutes	Negativicutes	Veillonellales-Selenomonadales	0.102932	0.00321797	0.00390969	0.0230302	0.073549	0.190495	0.00271764	0.00433085	0.025341	0.0195584	0.00688108	0.0181339	0.00249966	0.0810817	0.184637	0.198676	0.018882	0.0127704	0.0136704	0.0104358	0.0101446	0.00254611	0.00314986	0.0143975	0.0106967	0.00560825	0.0123953	0.0132732	0.0157461	0.00465053	0.0126732	0.34667	0.00998368	0.00337732	0.0176484	0.0178399	0.0117455	0.00833395	0.0184183	0.00490632	0.00408069	0.0455257	0.0334816	0.0337126	0.0206193
39	Bacteria	Firmicutes	uncultured	uncultured	0	0	0	0	0	0	0	0	0	0	0	0	0	0	0.000455383	0	0	0	0	0	0	0.000325665	0	0	0.000285246	0	0	0	0	0	6.56642e-05	0	0	0	0	0	0	0	0	0	0	0	0	0	0
40	Bacteria	Fusobacteriota	Fusobacteriia	Fusobacteriales	0.13716	0.00300546	0	0.00114447	0.262101	0.0819052	0.0887764	0.013028	0.041077	0.010517	0.00282349	0.0489913	0.115649	0.0821351	0.0485811	0.0323079	0.012908	0.05086	0.122786	0.000749875	0	0	0	0.00854733	0.0111008	0	0.0118964	0	0.00122151	0	0.0552455	0.0282792	0.000378528	0	0.0429153	0.36031	0.0492605	0.000671191	0.0405667	0	0	0	0	0	0
41	Bacteria	Patescibacteria	Saccharimonadia	Saccharimonadales	0.000694479	0	0	0	0	0	0	0	0	0	0	0	0	0	0	0	0	0	0	0	0	0	0	0	0	0	0	0	0	0	0	0	0	0	0	0	0	0	0	0	0	0	0	0	0
42	Bacteria	Planctomycetota	Planctomycetes	Pirellulales	0	0	0	0	0	0	0	0	0	0	0	0	0	0	0	0	0	0	0	0	0.00195297	0	0	0.000835739	0.000309016	0	0.000423982	0.000721077	0	0.000975477	0	0	0.000378528	0	0	0	0	0	0	0.00605028	0	0	0	0	0
43	Bacteria	Proteobacteria	Alphaproteobacteria	Rhodospirillales	0	0	0	0	0	0	0	0	0	0	0	0	0	0	0	0	0	0	0	0	0	0	0	0	0	0	0	0	0	0	0	0	0	0	0	0	0	0	0	0.0033302	0	0	0	0	0
44	Bacteria	Proteobacteria	Gammaproteobacteria	Aeromonadales	0	0	0	0	0	0	0	0	0	0.00187804	0.000579656	0	0	0	0	0	0	0	0	0	0	0	0	0	0	0	0.000473863	0	0	0	0	0	0	0	0	0	0	0.000205086	0	7.62641e-05	0.000855629	0.00536006	0.011262	0.0133456	0.0120451
45	Bacteria	Proteobacteria	Gammaproteobacteria	Burkholderiales	0.0174612	0.0031269	0	0.000721895	0.00577402	0.00311358	0.00081297	0.0028044	0.00311654	0.000778043	0.00200075	0.00174232	0	0.00149426	0.00424334	0.0176982	5.3339e-05	0	0.0105195	0.00868605	0	0.00118424	0.000396649	0.00581219	0.00435	0	0.00134677	0	0.0012406	0.00145187	0.00496859	0.000437952	0.00125387	0	0.00530869	0.000948577	0.00622631	0.00262883	0.00475436	0.00185576	0.000658176	0.00055689	0.00145165	0.00114533	0.00172402
46	Bacteria	Proteobacteria	Gammaproteobacteria	Cardiobacteriales	0	0	0	0	0	0	0	0	0	0	0	0	0	0	0	0	0	0	0	0	0	0	0	0	0	0	0	0	0	0	0	0	0	0	0	0	0	0	0	0	0	0.0068219	0.0172559	0.022085	0.0190332
47	Bacteria	Proteobacteria	Gammaproteobacteria	Enterobacterales	0.063148	0.0510625	0.821653	0.618083	0.0136386	0.0257578	0.185427	0.0124601	0.247586	0.120194	0.808863	0.313755	0.111934	0.0557774	0.0152553	0.0435593	0.343957	0.215792	0.0270431	0.308324	0.0601622	0.00328626	0.0512144	0.0733171	0.0203951	0.0148868	0.315368	0.0454278	0.0997633	0.023729	0.0904853	0.065943	0.05562	0.378404	0.0829939	0.0230321	0.085322	0.178574	0.0769394	0.00472837	0.00131635	0.00233198	0.00332475	0.0033613	0.00227571
48	Bacteria	Proteobacteria	Gammaproteobacteria	Pasteurellales	0.0189494	0	0.000540866	0.000792323	0.0080438	0.0106788	0	0.00191693	0	0.000697556	0.00224383	0.00710683	0.000321057	0.00465424	0.00825899	0.00671651	0.0255227	0.0069142	0.00176152	0.00206216	0.00311932	0	0.0046198	0.00520438	0.00218688	0.00208474	0.01252	0.00154898	0.0109936	0.000952791	0.0140302	0.0220853	0.00127753	0.00265361	0.0115089	0.0371942	0.0107438	0.0468156	0.0122724	0.000533849	0	0	0	0	0.000206882
49	Bacteria	Proteobacteria	Gammaproteobacteria	Pseudomonadales	0	0	0	0	0	0	0	0	0	0	0	0	0	0	0	0	0	0	0	0	0	0	0	0.000265917	0	0	0	0	0.0013742	0	0	0	0	0.000265361	0	0	0	0	0	0	0.00115181	0.00765723	0.0133692	0.0184249	0.00999931
50	Bacteria	Spirochaetota	Spirochaetia	Spirochaetales	0	0	0	0	0	0	0	0	0	0.0387144	0	0	0	0	0	0	0	0	0	0	0	0	0	0	0	0	0	0	0	0	0	0	0	0	0	0	0	0	0	0	0.00266561	0.023633	0.0199017	0.00993452	0.015838
51	Bacteria	Synergistota	Synergistia	Synergistales	0	0	0	0	0	0	0	0	0	0	0	0	0	0	0	0	0.000160017	0	0	0	0.00214284	0.000266454	0	0	0	0	0	0	0	0.000136113	0.0681813	0.00244002	0	0	0.0687091	0.0300882	0.0650914	0	0.079278	0.00360983	0	0	0	0	0
52	Bacteria	Verrucomicrobiota	Chlamydiae	Chlamydiales	0	0	0	0	0	0	0	0	0	0	0	0	0	0	0	0	0	0	0	0	0	0	0	0	0	0	0	0	0	0	0	0	0	0	0	0	0	0	0	0	0	0	0	0	0
53	Bacteria	Verrucomicrobiota	Kiritimatiellae	WCHB1-41	0	0	0	0	0	0	0	0	0	0	0	0	0	0	0	0	0	0	0	0	0	0	0	0	0	0	0	0	0	0	0	0	0	0	0	0	0	0	0	0	0	0	0	0	0
54	Bacteria	Verrucomicrobiota	Lentisphaeria	Victivallales	0	0	0	0	0	0	0	0	0	0	0	0	0	0	0	0	0	0	0	0	0.000108498	5.92119e-05	0	0	0	0	0	0	0	0	0.000240769	0	0	0	0.000141835	8.32085e-05	0.000176772	0	0	0	0	0	0	0	0
55	Bacteria	Verrucomicrobiota	Verrucomicrobiae	Opitutales	0	0	0	0	0	0	0	0	0	0	0	0	0	0	0	0	0	0	0	0	0	0	0	0	0	0	0	0	0	0	0	0	0	0	0	0	0	0	0	0	0	0	0	0.000124493	0
[truncated: 35 more columns]

## Sheet: Family
Supplementary Table S3. Relative bacterial frequency data for each comparison group measured by 16S metagenome sequencing
No.	Domain	Phylum	Class	Order	Family	1Wk_lactation-1	1Wk_lactation-2	1Wk_lactation-3	1Wk_lactation-4	1Wk_lactation-5	1Wk_lactation-6	1Wk_lactation-7	1Wk_lactation-8	1Wk_lactation-9	1Wk_lactation-10	1Wk_lactation-plus-Lactobacillus-1	1Wk_lactation-plus-Lactobacillus-2	1Wk_lactation-plus-Lactobacillus-3	1Wk_lactation-plus-Lactobacillus-4	1Wk_lactation-plus-Lactobacillus-5	1Wk_lactation-plus-Lactobacillus-6	1Wk_lactation-plus-Lactobacillus-7	1Wk_lactation-plus-Lactobacillus-8	1Wk_lactation-plus-Lactobacillus-9	1Wk_lactation-plus-Lactobacillus-10	2Wk_lactation-1	2Wk_lactation-2	2Wk_lactation-3	2Wk_lactation-4	2Wk_lactation-5	2Wk_lactation-6	2Wk_lactation-7	2Wk_lactation-8	2Wk_lactation-9	2Wk_lactation-10	2Wk_lactation-plus-Lactobacillus-1	2Wk_lactation-plus-Lactobacillus-2	2Wk_lactation-plus-Lactobacillus-3	2Wk_lactation-plus-Lactobacillus-4	2Wk_lactation-plus-Lactobacillus-5	2Wk_lactation-plus-Lactobacillus-6	2Wk_lactation-plus-Lactobacillus-7	2Wk_lactation-plus-Lactobacillus-8	2Wk_lactation-plus-Lactobacillus-9	2Wk_lactation-plus-Lactobacillus-10	3Wk_Weaning-1	3Wk_Weaning-2	3Wk_Weaning-3	3Wk_Weaning-4
1	Bacteria	unidentified	unidentified	unidentified	unidentified	0	0	0	0	0	0	0	0	0	0	0	0	0	0	0	0	0	0	0	0	0	0	0	0.000113964	0	0	0	0	0	0	0	6.25645e-05	0	0	0.000384982	3.32834e-05	0.000608882	0	0.000135287	0	0.00082272	0	4.68274e-05	0.000199188
2	Bacteria	Actinobacteriota	Actinobacteria	Actinomycetales	Actinomycetaceae	0.0052582	0	0	0	0.010891	0	0	0.000319489	0	0	0.00329095	0.00795507	0.000298124	0.00132278	0.00186293	0	0.00762748	0.000615142	0.000521014	0.000187469	0	0	0	0	0	0	0.000124701	0	0	0	0	0	0	0.00118206	0	0	0	0	0	0	0	0	0	0
3	Bacteria	Actinobacteriota	Actinobacteria	Bifidobacteriales	Bifidobacteriaceae	0	0	0	0.00140857	0	0	0	0	0	0	0	0.000664833	0	0	0.025667	0	0	0	0	0	0.012423	0	0.00496978	0	0	0	0.0695581	0.00542143	7.63446e-05	0	0	0	0.000496818	0	0	9.98502e-05	0	0	0	0	0	0	0	0
4	Bacteria	Actinobacteriota	Actinobacteria	Corynebacteriales	Corynebacteriaceae	0	0	0	0	0	0	0	0	0	0	0	0	0	0	0	0	0	0.00017224	0	0.000520747	0	0	0	0	0	0	0.000349162	0	0.00175593	0	0.000240769	0	0	0.000168866	0	0	9.82067e-05	0	0	0	0.00220489	0	0.00177944	0
5	Bacteria	Actinobacteriota	Actinobacteria	Corynebacteriales	Dietziaceae	0	0	0	0	0	0	0	0	0	0	0	0	0	0	0	0	0	0	0	0	0	0	0	0	0	0	0	0	0	0	0	0	0	0	0	0	0	0	0	0	0	0	0	0
6	Bacteria	Actinobacteriota	Actinobacteria	Micrococcales	Micrococcaceae	0.00595268	0	0	0.000422572	0	0.000926355	0.00113816	0	0	0	0	0.000710683	0	0	0.000724473	0.00122564	0.000960102	0.00201767	0	0.00193718	0.00192584	0	0.00221657	0.000797751	0	0.00035235	0	0	0.00324465	0	0	0	0	0	0	0	0	0	0	0	0	0	0	0
7	Bacteria	Actinobacteriota	Coriobacteriia	Coriobacteriales	Atopobiaceae	0.00104172	0	0	0.000316929	0.00147337	0.000694766	0	0	0.000204363	0.000268291	9.34929e-05	0	0.000802642	0	0	0	0	0	0.00205925	0	0.0170342	0	0.00254322	0.00201337	0	0	0.119214	0.0190952	0	0	0	0	0	0.00190577	0	0	0	0	0.000135287	5.08427e-05	0.00157962	0.0106505	0.00711777	0.00614994
8	Bacteria	Actinobacteriota	Coriobacteriia	Coriobacteriales	Coriobacteriaceae	0.00143856	0	0	0	0	0	0.00332156	0.000780973	0.00326981	0.00112682	0	0.0025447	0.00713205	0.00100434	0	0.00372595	0.000240026	0	0.0111894	0.00779037	0.00347194	0.0237144	0.0068597	0	0	0	0.0206255	0	0.00624117	0.0258161	0	0	0.00229483	0.0117241	0.00692967	0	0.00683519	0.00380342	0.00800124	0.0216082	0.00144799	0.00706554	0.00950597	0.00587606
9	Bacteria	Actinobacteriota	Coriobacteriia	Coriobacteriales	Eggerthellaceae	0	0.0027626	0	0.000176072	0.00185167	0	0	0.00184594	0.000868543	0.000670727	0.00026178	0.00116919	0.00256845	0.00137178	0.000993563	0	0.00205355	0.00051672	0.00133975	0.000395767	0.00130198	0.000799361	0.00272988	0.00406473	0.00180656	0.00531462	0	0.000934729	0.000438982	0.00163336	0.000875523	0	0.000615108	0.000868453	0.000790226	0	0.000844578	0.000876277	0.00146883	0.00109312	0.00141508	0.00428109	0.00552564	0.00368498
10	Bacteria	Bacteroidota	Bacteroidia	unidentified	unidentified	0	0	0	0	0	0	0	0	0	0.000992676	0	0	0	0	0	0	0	0	0	0	0	0	0	0	0	0	0	0	0	0	0	0	0	0	0	0	0	0	0	0	0	0	0	0.00109554
11	Bacteria	Bacteroidota	Bacteroidia	Bacteroidales	unidentified	0	0	0	0	0	0	0	0	0	0	0	0	0	0	0	0	0	0	0	0	0	0	0	0	0	0	0	0	0	0	0.00010944	0.000156411	0	0	0	0	0	0	0	0	6.58176e-05	0	0	0
12	Bacteria	Bacteroidota	Bacteroidia	Bacteroidales	Bacteroidaceae	0.0539709	0.0143898	0.000247253	0.00181354	0.0714783	0.0426895	0.0804144	0.0454384	0.0372963	0.0726531	0.0133882	0.108712	0.199285	0.0943831	0.126224	0.153132	0.0926766	0.334465	0.110654	0.224983	0.0116093	0.172603	0.0171259	0.114648	0.029	0.046892	0.00414006	0.00526119	0.218346	0.0303986	0.0262	0.019395	0.0629066	0.124285	0.0229368	0.0328674	0.0244142	0.219293	0.0229021	0.0071434	0.000789811	0	7.02412e-05	0.000323681
13	Bacteria	Bacteroidota	Bacteroidia	Bacteroidales	Bacteroidales	0	0	0	0	0	0	0	0	0	0	0	0	0	0	0	0	0	0	0	0	0.00227846	0	0	0	0	0	0	0	0	0	0	0	0	0	0	0	0	0	0	0	0	0	0	0
14	Bacteria	Bacteroidota	Bacteroidia	Bacteroidales	Bacteroidales_RF16_group	0	0	0	0	0	0	0	0	0	0	0	0	0	0	0	0	0	0	0	0	0	0	0	0	0	0	0	0.000213652	0	0	0	0	0	0	0	0	0	0	0	0	0	0	0	0
15	Bacteria	Bacteroidota	Bacteroidia	Bacteroidales	Dysgonomonadaceae	0	0	0	0	0	0	0	0	0	0	0	0	0	0	0	0	0	0	0	0	0	0	0	0	0	0	0	0	0	0	0	0	0	0	0	0	0	0	0	0	0	0	0	0
16	Bacteria	Bacteroidota	Bacteroidia	Bacteroidales	F082	0	0	0	0	0	0	0	0	0	0.00472192	0	0	0	0	0	0	0	0	0	0	0	0	0	0	0	0	0	0	0	0	0	0	0	0	0	0	0	0	0	0	0	0	0	0
17	Bacteria	Bacteroidota	Bacteroidia	Bacteroidales	Marinifilaceae	0	0.00163934	0	0.000176072	0	0	0	0.00546681	0.00286108	0	0.000224383	0.00850527	0.0394212	0.000955344	0.00720333	0.0270621	0.00530723	0.011048	0.0539374	0	0.00187159	0.00891139	0.007583	0.00543231	0.00751147	0.0177937	0.000274342	0.000747783	0.00950491	0.00201901	0.0047716	0.00187694	0.00130119	0.00571732	0.00431585	0.000998502	0.00445859	0.00632038	0.00392331	0.0017795	0	0	0	0
18	Bacteria	Bacteroidota	Bacteroidia	Bacteroidales	Muribaculaceae	0	0.0106861	0	0.000721895	0	0	0.00288024	0.013596	0	0.00193169	0.000860135	0.00119211	0	0	0	0	0	0	0.00240659	0	0.0118534	0.0560737	0.0174992	0.012688	0.103544	0.0661538	0.00127195	0.00614251	0.0183991	0.143282	0.156346	0.023712	0.0652961	0.0107833	0.136142	0.0669163	0.140318	0.0171154	0.135808	0.0522663	0.0129661	0.0383558	0.0457504	0.044917
19	Bacteria	Bacteroidota	Bacteroidia	Bacteroidales	Paludibacteraceae	0	0	0	0	0	0	0	0	0	0	0	0	0	0	0	0	0	0	0	0	0.00249546	0	0.00202991	0	0	0.000440438	0.000224461	0.00181605	0	0.00356163	0	0	0	0	0	3.32834e-05	0	0	0	0	0	0	0	0
20	Bacteria	Bacteroidota	Bacteroidia	Bacteroidales	Porphyromonadaceae	0	0	0.000169987	0.000176072	0	0	0	0	0	0	0.00039267	0.00116919	0	0	0	0	0	0	0	6.24896e-05	0	0	0	0.000797751	0	0	0	0	0	0	0	0	0	0	0	0	0	7.45768e-05	0	0	0	0	0	0
21	Bacteria	Bacteroidota	Bacteroidia	Bacteroidales	Prevotellaceae	0.144303	0	0.00236436	0.00426094	0.0121852	0.000488909	0	0.0139865	0.216267	0.0384461	0.0242895	0.0131591	0.0218089	0.00607501	0.00894206	0	0.00664071	0.0286656	0.20064	0.000270788	0.0108498	0.0447642	0.0179192	0.0199818	0.280159	0.0813049	0.048334	0.129447	0.0138375	0.0628389	0.096395	0.303938	0.0851451	0.0120619	0.0963467	0.175437	0.0971658	0.15471	0.0938889	0.0925846	0.513147	0.237862	0.229852	0.241043
22	Bacteria	Bacteroidota	Bacteroidia	Bacteroidales	Rikenellaceae	0	0	0	0	0	0.000334517	0.00139366	0	0.00245236	0.00324632	0.000299177	0.000962861	0.00291244	0	0	0.000245128	0	0.000147634	0.00138937	0	0.0176309	0.0288954	0.0280455	0.0169427	0.0360836	0.00848577	0.00192039	0.0104423	0.00532504	0.0484789	0.0351303	0.00250258	0.00820933	0.00870866	0.0294004	0.00537527	0.0298941	0.00648818	0.0352132	0.0355136	0.00296179	0.0114859	0.0155701	0.0116276
23	Bacteria	Bacteroidota	Bacteroidia	Bacteroidales	Tannerellaceae	0.0017858	0.00200364	0	0	0.00213041	0	0.000278733	0.0027334	0	0.00107316	0	0.00820724	0.00467826	0.00208216	0	0.00576051	0.00152016	0.000147634	0.00245621	0.00147892	0.00146472	0.00704621	0.00646305	0.00167148	0.0016877	0.00361159	0	0.000106826	0.0132649	0.00165604	0.0106376	0.00150155	0.000804372	0.0155598	0.00859117	0.00406058	0.00972247	0.00296443	0.0106876	0.0019066	0	0.00135742	0.00145165	0.000871449
24	Bacteria	Bacteroidota	Bacteroidia	Bacteroidales	p-2534-18B5_gut_group	0	0	0	0	0	0	0	0	0	0.00174389	0	0	0	0	0	0	0	0	0	0	0.00846285	0.000325665	0	0	0	0	0.000947725	0	0	0	0	0	0	0	0	0	0	0	0	0	0	0	0	0
25	Bacteria	Bacteroidota	Bacteroidia	Bacteroidales	uncultured	0	0	0	0	0	0	0	0	0	0	0	0	0	0	0	0	0	0	0.000595445	0	0	0	0	0	0	0.000910239	0	0	0	0	0.0205967	0.00606876	0.00430576	0.00371505	0.0217819	0.00926943	0.0172058	0	0.0251247	0.00185576	0.000493632	0.00142703	0.00112386	0.000995942
26	Bacteria	Bacteroidota	Bacteroidia	Chitinophagales	uncultured	0	0	0	0	0	0	0	0	0	0	0	0	0	0	0	0	0	0	0	0	0	0	0	0	0	0	0	0	0	0	0	0	0	0	0	0	0	0	0	0	0	0	0	0
27	Bacteria	Bacteroidota	Bacteroidia	Flavobacteriales	Flavobacteriaceae	0.000595268	0	0	0	0	0	0	0	0	0	0	0	0	0	0	0	0	0	0	0	0	0	0	0	0	0	0	0	0	0	0	0	0	0	0	0	0	0	0	0	0	0.00386342	0.00695387	0.0104076
28	Bacteria	Bacteroidota	Bacteroidia	Flavobacteriales	Weeksellaceae	0	0	0	0	0	0	0	0	0	0	0	0	0	0	0	0	0	0	0	0	0	0	0	0	0	0	0	0	0	0	0	0	0	0	0	0	0	0	0	0	0	0	0.000327792	0.000497971
29	Bacteria	Campilobacterota	Campylobacteria	Campylobacterales	Campylobacteraceae	0.000347239	0	0	0	0.00358387	0	0	0.0027689	0	0.00029512	0.00271129	0.0409216	0.0312572	0.000195968	0	0	0.0241626	0.00484732	0.00444103	0.000229128	0	0	0	0.0348731	0	0	0	0	0	0.0208934	0.00111629	0.0117934	0	0.0013268	0.000506555	0.0285904	0.000392827	0.00106272	0.000599126	0.000660955	0	0	0	0
30	Bacteria	Campilobacterota	Campylobacteria	Campylobacterales	Helicobacteraceae	0	0	0	0	0	0	0	0	0	0	0.000149589	0.000114626	0	0	0	0	0	0	0	0	0	0	0	0	0	0	0	0	0	0	0.000350209	0.000344105	0	0	0.000101311	6.65668e-05	7.85654e-05	0	0.00011596	0	0	0.000174028	0	0
31	Bacteria	Cyanobacteria	Vampirivibrionia	Gastranaerophilales	Gastranaerophilales	0	0	0	0	0	0	0	0	0	0	0.000280479	0	0	0	0	0	0.000106678	0	0	0	0	0	0	0	0	0	0	0	0	0	0	0	0	0	0	0	0	0	0	0	0	0	0	0
32	Bacteria	Deferribacterota	Deferribacteres	Deferribacterales	Deferribacteraceae	0	0	0	0	0	0	0	0	0	0	0	0	0	0	0	0	0	0	0	0	0	0	0	0	0	0	0	0	0.000400809	0.000499081	0	0	0	0	0	0	0	0	0	0	0	0	0	0
33	Bacteria	Desulfobacterota	Desulfovibrionia	Desulfovibrionales	Desulfovibrionaceae	0	0.00258045	0	0	0	0.00061757	0.00141689	0.00479233	0.00260563	0.00265608	0.000168287	0.00456213	0.00183461	0.00352742	0	0.00279446	0.00186687	0.00270663	0.00793926	0.00268705	0.00379743	0.00269414	0.00132994	0.0139417	0.00639426	0.00317115	0.00154629	0.00101485	0.00654655	0.00995894	0.00361153	0.00147027	0.00314651	0.00407691	0.00431585	0.00188051	0.00379078	0.00378477	0.00380735	0.00302514	0	0	0	0
34	Bacteria	Desulfobacterota	Desulfuromonadia	Bradymonadales	Bradymonadales	0	0	0	0	0	0	0	0	0	0	0	0	0	0	0	0	0	0	0	0	0	0	0	0	0	0	0	0	0	0.00467322	0	0	0	0	0	0	0	0	0	0	0	0	0	0
35	Bacteria	Elusimicrobiota	Elusimicrobia	Elusimicrobiales	Elusimicrobiaceae	0	0	0	0	0	0	0	0	0	0	0	0	0	0	0	0	0	0	0	0	0	0	0	0	0	0	0	0	0	0	0	0	0	0	0	0	0	0	0	0	0	0	9.36549e-05	0
36	Bacteria	Fibrobacterota	Fibrobacteria	Fibrobacterales	Fibrobacteraceae	0	0	0	0	0	0	0	0	0	0.000456094	0	0	0	0	0	0	0	0	0	0	0	0	0	0	0	0	0	0	0	0	0	0	0	0	0	0	0	0	0	0	0	0	0	0
37	Bacteria	Firmicutes	unidentified	unidentified	unidentified	0	0	0	0	0	0	0	0	0	0	0	0	0	0	0	0	0	0	0	0	0	0	0	0	0	0	0	0	0	0	0	0	0	0	0	0	0	0	0	0	0	0	0.000140482	0
38	Bacteria	Firmicutes	Bacilli	Bacillales	Planococcaceae	0	0	0	0	0	0	0	0	0	0	0.000168287	0	0	0	0	0	0	0	0	0	0	0	0	0	0	0	0	0	0	0	0	0	0	0	0	0	0	0	0	0	0	0	0	0
39	Bacteria	Firmicutes	Bacilli	Erysipelotrichales	Erysipelatoclostridiaceae	0	0	0	0.00174311	0	0	0	0	0.000715271	0	0	0.00160477	0	0	0	0	0	0	0.000347343	0.000583236	0.00187159	0.0050034	0.00149327	0	0.00118852	0	0.0223713	0.000106826	0.00101157	0.00857512	0	0.000375387	0.000449502	0	0	0	0.000196413	0.00736446	0.000328553	0.00498259	0	0.00640423	0.00337158	0.0033364
40	Bacteria	Firmicutes	Bacilli	Erysipelotrichales	Erysipelotrichaceae	0.00198423	0.000758956	0	0.00901488	0.0034445	0.000514642	0.000232277	0	0.000766362	0.0248169	0.000448766	6.87758e-05	0.000481585	0.000808368	0.00134545	0.000196102	0.00117346	0.00034448	0.00240659	0	0.00463829	0.061758	0.00597307	0.00136757	0.0201574	0.00546143	0.00321728	0.00240359	0.0400046	0.00433293	0.0012914	0.00115744	0.00887175	0.00414928	0.000324195	0	0.000707089	0.000988142	0.000792393	0.008567	0.00213907	0.00713515	0.00725825	0.00829121
41	Bacteria	Firmicutes	Bacilli	Lactobacillales	unidentified	0	0	0	0	0	0	0	0	0	0	0	0	0	0	0	0	0	0	0	0	0	0	0	0	0	0	2.49401e-05	0	0	0	0	0	0	0	0	0	0	0	0	0	0	0	0	0
42	Bacteria	Firmicutes	Bacilli	Lactobacillales	Aerococcaceae	0	0	0	0	0	0	0	0	0	0	0	0	0	0	0	0	0	0	0	0	0	0	0	0	0	0	0	0	9.54308e-05	0	0	0	0	0	0	0	0	0	0	0	0	0	0.000889721	0.000373478
43	Bacteria	Firmicutes	Bacilli	Lactobacillales	Carnobacteriaceae	0	0	0	0	0	0	0	0	0	0	0	0	0	0	0	0	0	0	0	0	0	0	0	0	0	0	0	0	0	0	0	0	0	0	0	0	0	0	0	0	0	0	0	0
44	Bacteria	Firmicutes	Bacilli	Lactobacillales	Enterococcaceae	0.00694479	0.00367335	0.131832	0.0995862	0	0.00285626	0.00357707	0.00127796	0.010678	0.00847799	0.0226627	0.0213893	0.00357749	0.000416432	0.00080727	0.00330923	0.00424045	0.0216776	0	0.017268	0.0111753	0	0.00293987	0.00642	0	0.000322988	0.0937251	0.00713065	0.0016605	0.000294912	0	0.00372259	0.00106461	0.00330495	0	0	0	0	0	0	0.00184289	0.00163586	0.00280965	0.00129472
45	Bacteria	Firmicutes	Bacilli	Lactobacillales	Lactobacillaceae	0.0351208	0.131178	0.00041724	0.00757109	0.0407765	0.201482	0.0163291	0.192758	0.0114443	0.0148901	0.0124907	0.0288858	0.038458	0.0816207	0.0450208	0.0402745	0.0266162	0.00292808	0.156701	0.00747792	0.0464101	0.16754	0.304697	0.031986	0.0400057	0.380392	0.0259876	0.0640423	0.058041	0.062975	0.102305	0.0361623	0.0791833	0.0485128	0.125241	0.0802796	0.13201	0.138601	0.0972517	0.0592572	0.0363971	0.0234938	0.0162491	0.0123497
46	Bacteria	Firmicutes	Bacilli	Lactobacillales	Leuconostocaceae	0	0	0	0	0	0	0	0	0	0	0	0	0	0	0	0	0	0	0	0	0	0.00183557	0	0	0	0	0.000374102	0	0.00167958	0.000567138	0	0	0	0	0	0	0	0	0	0	0	0	0	0
47	Bacteria	Firmicutes	Bacilli	Lactobacillales	Streptococcaceae	0.0150801	0.0119308	0.00343064	0.0203891	0.00424092	0.0805671	0.219107	0.0155485	0.00250345	0.0741019	0.0132947	0.0811784	0.113631	0.0167553	0.0557637	0.017159	0.0120279	0.143894	0.03203	0.0851108	0.00366181	0	0.00487646	0.0110166	0.00164016	0.00449247	0.0292797	0.00339173	0.0250029	0.00251809	0	0.00137642	9.4632e-05	0.00207464	0	0.000732235	0	0.00206951	0	0	0.000427815	0.00128781	0.000983376	0.00136942
48	Bacteria	Firmicutes	Bacilli	Lactobacillales	Vagococcaceae	0	0	0	0	0	0	0	0	0	0	0	0	0	0	0	0	0	0	0	0	0	0	0	0	0	0	0	0	0	0	0	0	0	0	0	0	0	0	0	0	0	0.00149664	0.00257551	0.00261435
49	Bacteria	Firmicutes	Bacilli	RF39	RF39	0	0	0	0	0	0	0	0	0	0	0	0	0	0	0	0	0	0	0	0	0	0	0	0	0	0	0	0.000347185	0	0	0	0	0.000283896	0	0	9.98502e-05	0	0	0	0	0	0	0	0
50	Bacteria	Firmicutes	Bacilli	Staphylococcales	Gemellaceae	0	0	0	0	0	0	0	0	0	0	0.000243082	0	0	0	0	0	0	0	0	0	0	0	0	7.59763e-05	0	0	0	0	0	0	0	0	0	0	0	0	0	0	0	0	0	0	0	0
51	Bacteria	Firmicutes	Bacilli	Staphylococcales	Staphylococcaceae	0	0	0	0	0	0	0.00169562	0	0	0.00370241	0	0.00346171	0	0.00237611	0	0.000539282	0.000906763	0.00273123	0.000322533	0.00870688	0	0	0	0	9.50819e-05	0	0	0	0.00362637	0	0	0	0	0	0	0	0	0	0	0	0.00082272	0	0	0
52	Bacteria	Firmicutes	Clostridia	unidentified	unidentified	9.92113e-05	0	0	0	0	0	0	0	0.000102182	0.00029512	0	0	0.000183461	0	0	0	0.000373373	4.92114e-05	0	0	0.000705238	0	0	0	0.00171147	0.000322988	0	0	0	6.80565e-05	0	6.25645e-05	0	0	0	0	0	0	0	0	0	0	9.36549e-05	0
53	Bacteria	Firmicutes	Clostridia	Christensenellales	Christensenellaceae	0	0.000364299	0	0	0	0	0	0	0	0.0242535	0	0.00110041	0.00243086	0	0	0	0	0	0	0	0.0668077	0.00118424	0.00662638	0.00136757	0.0202287	0.0189682	0.00528731	0.0310597	0.000706188	0.00682834	0.000240769	0	0.0105751	0.0107109	0.000364719	0.00104843	9.82067e-05	5.59326e-05	3.86533e-05	0.101762	0	0	0	0.000248985
54	Bacteria	Firmicutes	Clostridia	Clostridia	Hungateiclostridiaceae	0	0	0	0	0	0	0	0	0	0	0	0	0	0	0	0	0	0.00100883	0	0	0	0	0	0	0	0	0	0	0	0	0	0	0	0	0	0	0	0	0	0	0	0	0	0
55	Bacteria	Firmicutes	Clostridia	Clostridia_UCG-014	Clostridia_UCG-014	0	0	0	0	0	0	0	0	0	0.000965847	0	0	0	0	0	0	0	0	0	0	0.0130469	0	0.00450314	0	0.0031377	0.000557888	0	0.00558167	0	0	0	0.0024713	0.00113558	0	0	0	0	0	0	0.00251671	0.00164544	0.00156625	0.000655584	0.000597565
56	Bacteria	Firmicutes	Clostridia	Clostridia_vadinBB60_group	Clostridia_vadinBB60_group	0	0	0	0	0	0	0	0	0	0.0014756	0	0	0	0	0	0	0	0	0	0	0.0415548	0	0.000629973	0.0019374	0.0301647	0.000645976	0	0.0154898	0	0.00934643	0	0	0.000638766	0	0	0	0	0.00035424	0	0.0394539	0.000460723	0.00198392	0.0042613	0.00418295
57	Bacteria	Firmicutes	Clostridia	Clostridiales	Clostridiaceae	0.169602	0.461354	0.01142	0.120468	0.230742	0.31671	0.306141	0.371211	0.149389	0.330266	0.0208302	0.0694177	0.0430445	0.367048	0.157604	0.282044	0.181993	0.0773603	0.0470898	0.185198	0.199637	0.0108358	0.14319	0.26151	0.0995983	0.0786622	0.0636223	0.299354	0.0138375	0.0122955	0.0315626	0.0123565	0.271121	0.06552	0.0304541	0.0560992	0.0258284	0.0299053	0.0361215	0.075654	0.0826011	0.204274	0.180684	0.166397
58	Bacteria	Firmicutes	Clostridia	Eubacteriales	Eubacteriaceae	0	0	0	0.000968395	0	0	0	0	0	0	0	0	0	0	0	0	0	0	0	0	0.00368894	0	0.00676637	0.000113964	0	0	0.0075818	0.00347185	0	0	0	0	0	0.00180928	0	0.000183059	0	0	0	0.00038132	0.0011189	0.00448992	0.00243503	0.00154371
59	Bacteria	Firmicutes	Clostridia	Lachnospirales	unidentified	0	0	0	0	0	0	0	0	0	0	0	0	0	0	0	0	0	0	0	0	0	0	0	0	0	0	0	0	0	0	0	0	0	0	0	0	0	0	0	0	0	0	0	0
60	Bacteria	Firmicutes	Clostridia	Lachnospirales	Defluviitaleaceae	0	0	0	0	0	0	0	0	0	0	0	0	0	0	0	0	0	0	0	0	0.000976483	0	0	0	0	0	0	0.000267065	0	0	0	0	0	0	0	0	0	0	0	0.000432163	0	0	0	0
61	Bacteria	Firmicutes	Clostridia	Lachnospirales	Lachnospiraceae	0.089687	0.122101	0.00633586	0.0474514	0.0657242	0.0294632	0.0471755	0.128399	0.147346	0.096692	0.0383134	0.140257	0.0829473	0.0963427	0.11221	0.0989827	0.105265	0.0484732	0.09542	0.0653641	0.0952342	0.162566	0.145827	0.216039	0.0784901	0.105617	0.060405	0.0998291	0.159732	0.0951884	0.0513932	0.0381644	0.0827793	0.0737703	0.0544445	0.017141	0.0516371	0.0599038	0.0537861	0.0879579	0.175371	0.120358	0.0900023	0.0886886
62	Bacteria	Firmicutes	Clostridia	Monoglobales	Monoglobaceae	0	0	0	0	0	0	0	0	0	0	0	0	0	0	0	0	0	0	0	0	0	0	0	0	0	0	0	0	0	0	0	0	0	0	0	0	0	0	0.000193267	0	0.000526541	0.000348056	0	0
63	Bacteria	Firmicutes	Clostridia	Oscillospirales	unidentified	0	0	0	0	0	0	0	0	0	0	0	0	0	0	0	0	0	0	0	0	0.000189872	8.88178e-05	4.66646e-05	0	0	0	0	5.34131e-05	0	0	0	0	0	0	0.00111442	0	0	0	1.93267e-05	0	0	0	0	0
64	Bacteria	Firmicutes	Clostridia	Oscillospirales	Butyricicoccaceae	0.0053078	0.00400729	0	0.000334536	0.00694873	0.000643302	0.00199758	0.00993965	0.00204363	0.000751214	0.00534779	0.00905548	0.00307297	0.00957793	0.00834179	0.00296605	0.0197621	0.000270663	0.00173671	0	0	0.000858572	0.000723302	0.0051284	0.0010459	0.000616613	0	0.00429975	0.00148872	0.00210975	0.000240769	0.0044108	0.00115924	0	0.000405244	0	0.00058924	0.000167798	0.000386533	0	0.00704249	0.00772685	0.00475299	0.00368498
65	Bacteria	Firmicutes	Clostridia	Oscillospirales	Oscillospiraceae	0.00535741	0.00789314	0	0.000316929	0.00834246	0	0.00111493	0.0165069	0.00827671	0.0207657	0.000186986	0.0237047	0.104986	0.012199	0.0172631	0.0185317	0.0125347	0	0.0211135	0.000833194	0.159682	0.0669983	0.0649805	0.0557666	0.0944401	0.035235	0.0169842	0.102633	0.0413024	0.142352	0.126228	0.0158914	0.0611086	0.0542301	0.142808	0.0242969	0.153635	0.0402155	0.148409	0.173933	0.0178366	0.0486234	0.0807773	0.0811692
66	Bacteria	Firmicutes	Clostridia	Oscillospirales	Oscillospirales	0	0	0	0	0	0	0	0	0	0	0	0.000596057	0.00130716	0	0.000393285	0	0	0	0	0	0	0.00171714	0	0.00201337	0.00411229	0.00390522	0	0	0	0.00653343	0.00190426	0.000344105	0.000993636	0	0.0018236	0.000133134	0.00200342	0.000111865	0.00228055	0.00111854	0	0	0	0
67	Bacteria	Firmicutes	Clostridia	Oscillospirales	Ruminococcaceae	0.0127486	0.0105343	0	0.00235936	0.00121453	0.000360249	0.000232277	0.0169329	0.00848107	0.0126902	0.00624533	0.00928473	0.00577902	0.00249859	0.00819689	0.00448584	0.0116012	0.00624985	0.0141666	0.0201008	0.0742398	0.124256	0.0817565	0.0276554	0.0102688	0.025516	0.00825519	0.0539739	0.199279	0.202854	0.00122573	0.00450465	0.0513615	0.0431332	0.000607866	0.000416043	0.00119812	0.0121747	0.00146883	0.102245	0.0750979	0.0797048	0.0758136	0.0931205
68	Bacteria	Firmicutes	Clostridia	Oscillospirales	UCG-010	0	0	0	7.04287e-05	0	0	0	0	0	0.00115365	0	0.000229253	0.00052745	0	0	0	0	0	0	0	0.000922234	0	0	0.000531834	0.00820081	0.000499163	0	0.00077449	0	0.0101631	0	0	0	0	0	0	0.000196413	0.000689835	0.000154613	0.00129649	9.87264e-05	0.00031325	0.000210723	0.000647362
69	Bacteria	Firmicutes	Clostridia	Oscillospirales	UCG-011	0	0	0	0	0	0	0	0	0	0	0	0	0	0	0	0	0	0	0	0	0	0	6.9997e-05	0	0	0	0	8.01196e-05	0	0	0	0	0	0	0	0	0	0	0	0	0	0	0	0
70	Bacteria	Firmicutes	Clostridia	Oscillospirales	Clostridium_methylpentosum_group	0.000198423	0	0	0	0	0	0	0	0	0	0	0	0	0	0	0	0	0	0	0	0	0.00257572	0.0022399	0	0.000332787	0.000822151	0	0	0.00114517	0	0	0	0.000638766	0	0	0	0	0	0	0	0	0	0	0
71	Bacteria	Firmicutes	Clostridia	Oscillospirales	Eubacterium_coprostanoligenes_group	0	0.0486339	0	0.00218329	7.96416e-05	0	0.0169562	0.0444444	0.00362745	0.00351461	0.000373972	0.00891793	0.0100904	0.00286603	0.00430544	0.00703518	0.015495	0.0069142	0.0108917	0.00104149	0.00447555	0.0365929	0.0069297	0.0216912	0.0293328	0.057991	0.00182063	0.00349856	0.013952	0.0211429	0.0251494	0.00218976	0.0280347	0.0429161	0.0231799	0.00279581	0.0212912	0.0327392	0.0266708	0.0367847	0.00365288	0.0068219	0.00709436	0.00654832
72	Bacteria	Firmicutes	Clostridia	Oscillospirales	uncultured	0	0	0	0	0	0	0	0	0	0	0	0	0	0	0	0	0	0	0	0	0	0	0	0	0	0.00011745	0	0	0	0	0	0	0	0	0	0	0	0	0	0	0	0	0	0
73	Bacteria	Firmicutes	Clostridia	Peptococcales	Peptococcaceae	0	0	0	0	0	0	0.000185822	0	0	0	0.000186986	0	0	0.000636896	0	0	0.00317367	0.000738171	0.000769116	0	0	0	0.000116662	0	0.000546721	0	0	0	0	0	0.000262657	0	0	0	0	0	0	0	0	0	0	0.00135742	0.00105362	0.00107064
74	Bacteria	Firmicutes	Clostridia	Peptostreptococcales-Tissierellales	Anaerovoracaceae	0	0.00176078	0	0	0	0	0	0.00340788	0	0.00182438	0	0	0	0	0.00140755	0	0	0	0.00173671	0	0.006971	0.000828966	0.00279988	0	0.00323278	0.00463928	0.000748204	0.00216323	0.000725274	0.00195095	0.013483	0.000406669	0.0011829	0.00144742	0.0115494	0.00259611	0.00956534	0.00246103	0.0100112	0.00721967	0.000296179	0.00636943	0.00433154	0.00361029
75	Bacteria	Firmicutes	Clostridia	Peptostreptococcales-Tissierellales	Peptostreptococcaceae	0.0978223	0.101336	0.0176168	0.0339114	0.171787	0.00913489	0.0123571	0.0730564	0.0674909	0.0523435	0.00903141	0.0066254	0.0249966	0.0683928	0.154292	0.0315725	0.0567527	0.0109003	0.0135464	0.0354316	0.0729107	0.00186517	0.0309153	0.0190321	0.00280492	0.013037	0.0314495	0.0546683	0.00731	0.00256346	0.00258279	0.00218976	0.0718493	0.0521796	0.00251251	0.00975204	0.000942785	0.0061153	0.00257045	0.0127869	0.0132293	0.0315339	0.035542	0.0331898
76	Bacteria	Firmicutes	Clostridia	Peptostreptococcales-Tissierellales	Peptostreptococcales-Tissierellales	0	0	0	0	0	0	0	0.000248491	0	0	0.000373972	0.000596057	0	0	0	0	0.000853424	0	0.000694686	0	0	0	0	0	0	0	0.00473863	0	0.00133603	0	0.000766082	0	0.000141948	0.000627216	0.000769963	0	0	0	0.00100499	0	0.0011189	0	0.00201358	0
77	Bacteria	Firmicutes	Clostridia	uncultured	uncultured	0	0	0	0	0	0	0	0	0	0	0	0	0	0	0	0	0	0	0	0	0	0	0	0	0	0	0	0	0	0	0	0	0	0	0	0	0	0	0	0	0	0	0.000234137	0
78	Bacteria	Firmicutes	Negativicutes	Acidaminococcales	Acidaminococcaceae	0.00501017	0	6.18133e-05	0.000387358	0	0.000566106	0.00432036	0	0.00418944	0.00439997	0	0.00334709	0.0220841	0.00240061	0	0	0.00258694	0.0047735	0.0256786	0.00208299	0.00509941	0	0.00520311	0	0.0337541	0.00516781	0.00117219	0.00376562	0.000343551	0.0197364	0.0390921	0.0355366	0.0239182	0.00882928	0.0426317	0.00930271	0.035708	0.0123611	0.0444706	0.0390726	0.0296508	0.0346664	0.0505502	0.0558474
79	Bacteria	Firmicutes	Negativicutes	Veillonellales-Selenomonadales	Selenomonadaceae	0.0191478	0	4.636e-05	0	7.96416e-05	0.0081056	0	0	0.00633526	0.0124219	0.00228123	0	0	0.00169022	0	0	0	0	4.96204e-05	0	0	0	0.000419982	0	0	0.000176175	0	0.00152227	0	0.000136113	0.000700418	0.341039	0.00243677	0	0.000769963	0.00111499	0.000785654	0.000205086	0.000792393	0	0.00141508	0.0210922	0.0229454	0.0225083
80	Bacteria	Firmicutes	Negativicutes	Veillonellales-Selenomonadales	Veillonellaceae	0.0837839	0.00321797	0.00386333	0.0230302	0.0734694	0.182389	0.00271764	0.00433085	0.0190058	0.00713653	0.00459985	0.0181339	0.00249966	0.0793915	0.184637	0.198676	0.018882	0.0127704	0.0136208	0.0104358	0.0101446	0.00254611	0.00272988	0.0143975	0.0106967	0.00543207	0.0123953	0.0117509	0.0157461	0.00451442	0.0119728	0.00563081	0.0075469	0.00337732	0.0168784	0.0167249	0.0109599	0.00812887	0.0176259	0.00490632	0.00266561	0.0244335	0.0105362	0.0112043
81	Bacteria	Firmicutes	uncultured	uncultured	uncultured	0	0	0	0	0	0	0	0	0	0	0	0	0	0	0.000455383	0	0	0	0	0	0	0.000325665	0	0	0.000285246	0	0	0	0	0	6.56642e-05	0	0	0	0	0	0	0	0	0	0	0	0	0
82	Bacteria	Fusobacteriota	Fusobacteriia	Fusobacteriales	Fusobacteriaceae	0.13339	0.00300546	0	0.00109165	0.262101	0.0819052	0.0887764	0.013028	0.041077	0.010517	0.00282349	0.0489913	0.115649	0.0821351	0.0485811	0.0323079	0.012908	0.05086	0.122786	0.000749875	0	0	0	0.00854733	0.0111008	0	0.0118964	0	0.00122151	0	0.0552455	0.0282792	0.000378528	0	0.0429153	0.36031	0.0492605	0.000671191	0.0405667	0	0	0	0	0
83	Bacteria	Fusobacteriota	Fusobacteriia	Fusobacteriales	Leptotrichiaceae	0.00377003	0	0	5.28216e-05	0	0	0	0	0	0	0	0	0	0	0	0	0	0	0	0	0	0	0	0	0	0	0	0	0	0	0	0	0	0	0	0	0	0	0	0	0	0	0	0
84	Bacteria	Patescibacteria	Saccharimonadia	Saccharimonadales	Saccharimonadaceae	0.000694479	0	0	0	0	0	0	0	0	0	0	0	0	0	0	0	0	0	0	0	0	0	0	0	0	0	0	0	0	0	0	0	0	0	0	0	0	0	0	0	0	0	0	0
85	Bacteria	Planctomycetota	Planctomycetes	Pirellulales	Pirellulaceae	0	0	0	0	0	0	0	0	0	0	0	0	0	0	0	0	0	0	0	0	0.00195297	0	0	0.000835739	0.000309016	0	0.000423982	0.000721077	0	0.000975477	0	0	0.000378528	0	0	0	0	0	0	0.00605028	0	0	0	0
86	Bacteria	Proteobacteria	Alphaproteobacteria	Rhodospirillales	uncultured	0	0	0	0	0	0	0	0	0	0	0	0	0	0	0	0	0	0	0	0	0	0	0	0	0	0	0	0	0	0	0	0	0	0	0	0	0	0	0	0.0033302	0	0	0	0
87	Bacteria	Proteobacteria	Gammaproteobacteria	Aeromonadales	Succinivibrionaceae	0	0	0	0	0	0	0	0	0	0.00187804	0.000579656	0	0	0	0	0	0	0	0	0	0	0	0	0	0	0	0.000473863	0	0	0	0	0	0	0	0	0	0	0.000205086	0	7.62641e-05	0.000855629	0.00536006	0.011262	0.0133456
88	Bacteria	Proteobacteria	Gammaproteobacteria	Burkholderiales	Burkholderiaceae	0	0	0	0	0	0	0	0	0	0	0	0	0	0	0	0	0	0	0	0	0	0	0	0.000873727	0	0	0	0	0	0	0	0	0	0	0	0	0	0	0	0	0	0	0	0
89	Bacteria	Proteobacteria	Gammaproteobacteria	Burkholderiales	Comamonadaceae	0	0	0	0	0	0	0	0	0	0	0	0	0	0	0.000289789	0.0176982	0	0	0.000521014	0	0	0	0	0	0	0	0	0	0	0	0	0	0	0	0	0	0	0	0	0	0	0	0	0
90	Bacteria	Proteobacteria	Gammaproteobacteria	Burkholderiales	Neisseriaceae	0.0147825	0	0	0.000721895	0	0	0	0	0	0.000402436	0.00190726	0.00174232	0	0	0	0	0	0	0	0.000354108	0	0	0.000396649	0.00436864	0	0	0.00134677	0	0	0	0	0	0	0	0	0	0.000235696	0.000279663	0	0	0	0.000139222	0.000257551	0
91	Bacteria	Proteobacteria	Gammaproteobacteria	Burkholderiales	Oxalobacteraceae	0	0	0	0	0	0	0	0	0	0	0	0	0	0	0	0	0	0	0	0	0	0	0	0	0	0	0	0	0	0	0	0	0	0	0	0	0	0	0	0	0	0	0	0.000273884
92	Bacteria	Proteobacteria	Gammaproteobacteria	Burkholderiales	Sutterellaceae	0.0026787	0.0031269	0	0	0.00577402	0.00311358	0.00081297	0.0028044	0.00311654	0.000375607	9.34929e-05	0	0	0.00149426	0.00395355	0	5.3339e-05	0	0.00999851	0.00833194	0	0.00118424	0	0.000569822	0.00435	0	0	0	0.0012406	0.00145187	0.00496859	0.000437952	0.00125387	0	0.00530869	0.000948577	0.00599061	0.00234917	0.00475436	0.00185576	0	0.000417667	0.0011941	0.000871449
93	Bacteria	Proteobacteria	Gammaproteobacteria	Burkholderiales	T34	0	0	0	0	0	0	0	0	0	0	0	0	0	0	0	0	0	0	0	0	0	0	0	0	0	0	0	0	0	0	0	0	0	0	0	0	0	0	0	0	0.000658176	0	0	0
94	Bacteria	Proteobacteria	Gammaproteobacteria	Cardiobacteriales	Wohlfahrtiimonadaceae	0	0	0	0	0	0	0	0	0	0	0	0	0	0	0	0	0	0	0	0	0	0	0	0	0	0	0	0	0	0	0	0	0	0	0	0	0	0	0	0	0	0.0068219	0.0172559	0.022085
95	Bacteria	Proteobacteria	Gammaproteobacteria	Enterobacterales	Enterobacteriaceae	0.063148	0.0510625	0.821653	0.618083	0.0136386	0.0257578	0.185427	0.0124601	0.247586	0.120194	0.808863	0.313755	0.111934	0.0557774	0.0152553	0.0435593	0.343957	0.215792	0.0270431	0.30697	0.0601622	0.00328626	0.0512144	0.0733171	0.0203951	0.0148868	0.315368	0.0454278	0.0997633	0.023729	0.0904853	0.065943	0.05562	0.378404	0.0829939	0.0230321	0.085322	0.178574	0.0769394	0.00472837	0.00131635	0.00167067	0.00259892	0.00273884
96	Bacteria	Proteobacteria	Gammaproteobacteria	Enterobacterales	Morganellaceae	0	0	0	0	0	0	0	0	0	0	0	0	0	0	0	0	0	0	0	0.00135394	0	0	0	0	0	0	0	0	0	0	0	0	0	0	0	0	0	0	0	0	0	0.000661307	0.000725825	0.000622463
97	Bacteria	Proteobacteria	Gammaproteobacteria	Pasteurellales	Pasteurellaceae	0.0189494	0	0.000540866	0.000792323	0.0080438	0.0106788	0	0.00191693	0	0.000697556	0.00224383	0.00710683	0.000321057	0.00465424	0.00825899	0.00671651	0.0255227	0.0069142	0.00176152	0.00206216	0.00311932	0	0.0046198	0.00520438	0.00218688	0.00208474	0.01252	0.00154898	0.0109936	0.000952791	0.0140302	0.0220853	0.00127753	0.00265361	0.0115089	0.0371942	0.0107438	0.0468156	0.0122724	0.000533849	0	0	0	0
98	Bacteria	Proteobacteria	Gammaproteobacteria	Pseudomonadales	Moraxellaceae	0	0	0	0	0	0	0	0	0	0	0	0	0	0	0	0	0	0	0	0	0	0	0	0.000265917	0	0	0	0	0.0013742	0	0	0	0	0.000265361	0	0	0	0	0	0	0.00115181	0.00765723	0.0133692	0.0184249
99	Bacteria	Proteobacteria	Gammaproteobacteria	Pseudomonadales	Pseudomonadaceae	0	0	0	0	0	0	0	0	0	0	0	0	0	0	0	0	0	0	0	0	0	0	0	0	0	0	0	0	0	0	0	0	0	0	0	0	0	0	0	0	0	0	0	0
100	Bacteria	Spirochaetota	Spirochaetia	Spirochaetales	Spirochaetaceae	0	0	0	0	0	0	0	0	0	0.0387144	0	0	0	0	0	0	0	0	0	0	0	0	0	0	0	0	0	0	0	0	0	0	0	0	0	0	0	0	0	0	0.00266561	0.023633	0.0199017	0.00993452
101	Bacteria	Synergistota	Synergistia	Synergistales	Synergistaceae	0	0	0	0	0	0	0	0	0	0	0	0	0	0	0	0	0.000160017	0	0	0	0.00214284	0.000266454	0	0	0	0	0	0	0	0.000136113	0.0681813	0.00244002	0	0	0.0687091	0.0300882	0.0650914	0	0.079278	0.00360983	0	0	0	0
102	Bacteria	Verrucomicrobiota	Chlamydiae	Chlamydiales	Chlamydiaceae	0	0	0	0	0	0	0	0	0	0	0	0	0	0	0	0	0	0	0	0	0	0	0	0	0	0	0	0	0	0	0	0	0	0	0	0	0	0	0	0	0	0	0	0
103	Bacteria	Verrucomicrobiota	Kiritimatiellae	WCHB1-41	WCHB1-41	0	0	0	0	0	0	0	0	0	0	0	0	0	0	0	0	0	0	0	0	0	0	0	0	0	0	0	0	0	0	0	0	0	0	0	0	0	0	0	0	0	0	0	0
104	Bacteria	Verrucomicrobiota	Lentisphaeria	Victivallales	Victivallaceae	0	0	0	0	0	0	0	0	0	0	0	0	0	0	0	0	0	0	0	0	0.000108498	5.92119e-05	0	0	0	0	0	0	0	0	0.000240769	0	0	0	0.000141835	8.32085e-05	0.000176772	0	0	0	0	0	0	0
105	Bacteria	Verrucomicrobiota	Verrucomicrobiae	Opitutales	Puniceicoccaceae	0	0	0	0	0	0	0	0	0	0	0	0	0	0	0	0	0	0	0	0	0	0	0	0	0	0	0	0	0	0	0	0	0	0	0	0	0	0	0	0	0	0	0	0.000124493
[truncated: 36 more columns]

## Sheet: Genus
Supplementary Table S3. Relative bacterial frequency data for each comparison group measured by 16S metagenome sequencing
No.	Domain	Phylum	Class	Order	Family	Genus	1Wk_lactation-1	1Wk_lactation-2	1Wk_lactation-3	1Wk_lactation-4	1Wk_lactation-5	1Wk_lactation-6	1Wk_lactation-7	1Wk_lactation-8	1Wk_lactation-9	1Wk_lactation-10	1Wk_lactation-plus-Lactobacillus-1	1Wk_lactation-plus-Lactobacillus-2	1Wk_lactation-plus-Lactobacillus-3	1Wk_lactation-plus-Lactobacillus-4	1Wk_lactation-plus-Lactobacillus-5	1Wk_lactation-plus-Lactobacillus-6	1Wk_lactation-plus-Lactobacillus-7	1Wk_lactation-plus-Lactobacillus-8	1Wk_lactation-plus-Lactobacillus-9	1Wk_lactation-plus-Lactobacillus-10	2Wk_lactation-1	2Wk_lactation-2	2Wk_lactation-3	2Wk_lactation-4	2Wk_lactation-5	2Wk_lactation-6	2Wk_lactation-7	2Wk_lactation-8	2Wk_lactation-9	2Wk_lactation-10	2Wk_lactation-plus-Lactobacillus-1	2Wk_lactation-plus-Lactobacillus-2	2Wk_lactation-plus-Lactobacillus-3	2Wk_lactation-plus-Lactobacillus-4	2Wk_lactation-plus-Lactobacillus-5	2Wk_lactation-plus-Lactobacillus-6	2Wk_lactation-plus-Lactobacillus-7	2Wk_lactation-plus-Lactobacillus-8	2Wk_lactation-plus-Lactobacillus-9	2Wk_lactation-plus-Lactobacillus-10	3Wk_Weaning-1	3Wk_Weaning-2	3Wk_Weaning-3
1	Bacteria	unidentified	unidentified	unidentified	unidentified	unidentified	0	0	0	0	0	0	0	0	0	0	0	0	0	0	0	0	0	0	0	0	0	0	0	0.000113964	0	0	0	0	0	0	0	6.25645e-05	0	0	0.000384982	3.32834e-05	0.000608882	0	0.000135287	0	0.00082272	0	4.68274e-05
2	Bacteria	Actinobacteriota	Actinobacteria	Actinomycetales	Actinomycetaceae	unidentified	0	0	0	0	0.00901941	0	0	0	0	0	0.00157068	0.000687758	0	0	0	0	0.00250693	0	0	0	0	0	0	0	0	0	0	0	0	0	0	0	0	0.00118206	0	0	0	0	0	0	0	0	0
3	Bacteria	Actinobacteriota	Actinobacteria	Actinomycetales	Actinomycetaceae	Actinomyces	0.0052582	0	0	0	0.000915879	0	0	0	0	0	0.00172027	0.00726731	0.000298124	9.7984e-05	0.00186293	0	0.00464049	0.000615142	0.000521014	0	0	0	0	0	0	0	0	0	0	0	0	0	0	0	0	0	0	0	0	0	0	0	0
4	Bacteria	Actinobacteriota	Actinobacteria	Actinomycetales	Actinomycetaceae	Arcanobacterium	0	0	0	0	0.000955699	0	0	0.000319489	0	0	0	0	0	0.0012248	0	0	0	0	0	0	0	0	0	0	0	0	0	0	0	0	0	0	0	0	0	0	0	0	0	0	0	0	0
5	Bacteria	Actinobacteriota	Actinobacteria	Actinomycetales	Actinomycetaceae	Trueperella	0	0	0	0	0	0	0	0	0	0	0	0	0	0	0	0	0.000480051	0	0	0.000187469	0	0	0	0	0	0	0.000124701	0	0	0	0	0	0	0	0	0	0	0	0	0	0	0	0
6	Bacteria	Actinobacteriota	Actinobacteria	Bifidobacteriales	Bifidobacteriaceae	Bifidobacterium	0	0	0	0.00140857	0	0	0	0	0	0	0	0.000664833	0	0	0.025667	0	0	0	0	0	0.012423	0	0.00496978	0	0	0	0.0695581	0.00542143	7.63446e-05	0	0	0	0.000496818	0	0	9.98502e-05	0	0	0	0	0	0	0
7	Bacteria	Actinobacteriota	Actinobacteria	Corynebacteriales	Corynebacteriaceae	Corynebacterium	0	0	0	0	0	0	0	0	0	0	0	0	0	0	0	0	0	0.00017224	0	0.000520747	0	0	0	0	0	0	0.000349162	0	0.00175593	0	0.000240769	0	0	0.000168866	0	0	9.82067e-05	0	0	0	0.00220489	0	0.00177944
8	Bacteria	Actinobacteriota	Actinobacteria	Corynebacteriales	Dietziaceae	Dietzia	0	0	0	0	0	0	0	0	0	0	0	0	0	0	0	0	0	0	0	0	0	0	0	0	0	0	0	0	0	0	0	0	0	0	0	0	0	0	0	0	0	0	0
9	Bacteria	Actinobacteriota	Actinobacteria	Micrococcales	Micrococcaceae	Rothia	0.00595268	0	0	0.000422572	0	0.000926355	0.00113816	0	0	0	0	0.000710683	0	0	0.000724473	0.00122564	0.000960102	0.00201767	0	0.00193718	0.00192584	0	0.00221657	0.000797751	0	0.00035235	0	0	0.00324465	0	0	0	0	0	0	0	0	0	0	0	0	0	0
10	Bacteria	Actinobacteriota	Coriobacteriia	Coriobacteriales	Atopobiaceae	Atopobium	0.000942507	0	0	0	0.00147337	0	0	0	0	0	9.34929e-05	0	0	0	0	0	0	0	0	0	0.000488242	0	0	0	0	0	0.00231943	0	0	0	0	0	0	0	0	0	0	0	0	0	0	0	0
11	Bacteria	Actinobacteriota	Coriobacteriia	Coriobacteriales	Atopobiaceae	Olsenella	9.92113e-05	0	0	0.000316929	0	0.000694766	0	0	0.000204363	0.000268291	0	0	0	0	0	0	0	0	0	0	0.0156237	0	0	0	0	0	0.116894	0.0183207	0	0	0	0	0	0	0	0	0	0	0.000135287	5.08427e-05	0.00157962	0.0106505	0.00711777
12	Bacteria	Actinobacteriota	Coriobacteriia	Coriobacteriales	Atopobiaceae	uncultured	0	0	0	0	0	0	0	0	0	0	0	0	0.000802642	0	0	0	0	0	0.00205925	0	0.000922234	0	0.00254322	0.00201337	0	0	0	0.00077449	0	0	0	0	0	0.00190577	0	0	0	0	0	0	0	0	0
13	Bacteria	Actinobacteriota	Coriobacteriia	Coriobacteriales	Coriobacteriaceae	Collinsella	0.00143856	0	0	0	0	0	0.00332156	0.000780973	0.00326981	0.00112682	0	0.0025447	0.00713205	0.00100434	0	0.00372595	0.000240026	0	0.0111894	0.00779037	0.00347194	0.0237144	0.0068597	0	0	0	0.0206255	0	0.00624117	0.0258161	0	0	0.00229483	0.0117241	0.00692967	0	0.00683519	0.00380342	0.00800124	0.0216082	0.00144799	0.00706554	0.00950597
14	Bacteria	Actinobacteriota	Coriobacteriia	Coriobacteriales	Eggerthellaceae	unidentified	0	0	0	0	0	0	0	0	0	0	0	0	0	0	0	0	0	0	0	0	0	0	0	0	0	0	0	0	0	0	0	0	0	0	0	0	0	0	0	0	0	0	0
15	Bacteria	Actinobacteriota	Coriobacteriia	Coriobacteriales	Eggerthellaceae	DNF00809	0	0.0027626	0	0.000176072	0.00185167	0	0	0.00184594	0	0	0	0	0	0.00137178	0	0	0	0	0	0	0	0	0	0	0	0	0	0	0	0	0	0	0	0	0	0	0	0	0	0	0	0	0
16	Bacteria	Actinobacteriota	Coriobacteriia	Coriobacteriales	Eggerthellaceae	Eggerthella	0	0	0	0	0	0	0	0	0	0	0	0	0	0	0	0	0	0	0	0	0	0	0.000886628	0	0	0.000381713	0	0	0	0	0	0	0	0	0	0	0	0	0	0	0	0	0
17	Bacteria	Actinobacteriota	Coriobacteriia	Coriobacteriales	Eggerthellaceae	Enterorhabdus	0	0	0	0	0	0	0	0	0	0	0	0	0	0	0	0	0	0	0	0	0	0	0	0	0	0	0	0	0	0	0	0	0	0	0	0	0	0	0	0	0.00102017	0.00163586	0.00250527
18	Bacteria	Actinobacteriota	Coriobacteriia	Coriobacteriales	Eggerthellaceae	Paraeggerthella	0	0	0	0	0	0	0	0	0	0	0.00026178	0.00116919	0.00160528	0	0.000993563	0	0.00205355	0	0	0	0	0	0	0	0	0	0	0	0	0	0	0	0	0	0	0	0	0	0	0	0	0	0
19	Bacteria	Actinobacteriota	Coriobacteriia	Coriobacteriales	Eggerthellaceae	Senegalimassilia	0	0	0	0	0	0	0	0	0	0	0	0	0	0	0	0	0	0	0	0	0	0	0	0	0	0	0	0	0	0	0	0	0	0	0	0	0	0	0	0	0	0	0
20	Bacteria	Actinobacteriota	Coriobacteriia	Coriobacteriales	Eggerthellaceae	Slackia	0	0	0	0	0	0	0	0	0	0	0	0	0	0	0	0	0	0	0	0	0	0	0	0	0	0	0	0	0	0	0	0	0	0	0	0	0	0.000149154	0.0002899	0	0	0	0.000585343
21	Bacteria	Actinobacteriota	Coriobacteriia	Coriobacteriales	Eggerthellaceae	uncultured	0	0	0	0	0	0	0	0	0.000868543	0.000670727	0	0	0.00096317	0	0	0	0	0.00051672	0.00133975	0.000395767	0.00130198	0.000799361	0.00184325	0.00406473	0.00180656	0.00493291	0	0.000934729	0.000438982	0.00163336	0.000875523	0	0.000615108	0.000868453	0.000790226	0	0.000844578	0.000727124	0.00117893	0.00109312	0.000394906	0.00264523	0.00243503
22	Bacteria	Bacteroidota	Bacteroidia	unidentified	unidentified	unidentified	0	0	0	0	0	0	0	0	0	0.000992676	0	0	0	0	0	0	0	0	0	0	0	0	0	0	0	0	0	0	0	0	0	0	0	0	0	0	0	0	0	0	0	0	0
23	Bacteria	Bacteroidota	Bacteroidia	Bacteroidales	unidentified	unidentified	0	0	0	0	0	0	0	0	0	0	0	0	0	0	0	0	0	0	0	0	0	0	0	0	0	0	0	0	0	0	0.00010944	0.000156411	0	0	0	0	0	0	0	0	6.58176e-05	0	0
24	Bacteria	Bacteroidota	Bacteroidia	Bacteroidales	Bacteroidaceae	Bacteroides	0.0539709	0.0143898	0.000247253	0.00181354	0.0714783	0.0426895	0.0804144	0.0454384	0.0372963	0.0726531	0.0133882	0.108712	0.199285	0.0943831	0.126224	0.153132	0.0926766	0.334465	0.110654	0.224983	0.0116093	0.172603	0.0171259	0.114648	0.029	0.046892	0.00414006	0.00526119	0.218346	0.0303986	0.0262	0.019395	0.0629066	0.124285	0.0229368	0.0328674	0.0244142	0.219293	0.0229021	0.0071434	0.000789811	0	7.02412e-05
25	Bacteria	Bacteroidota	Bacteroidia	Bacteroidales	Bacteroidales	Bacteroidales	0	0	0	0	0	0	0	0	0	0	0	0	0	0	0	0	0	0	0	0	0.00227846	0	0	0	0	0	0	0	0	0	0	0	0	0	0	0	0	0	0	0	0	0	0
26	Bacteria	Bacteroidota	Bacteroidia	Bacteroidales	Bacteroidales_RF16_group	Bacteroidales_RF16_group	0	0	0	0	0	0	0	0	0	0	0	0	0	0	0	0	0	0	0	0	0	0	0	0	0	0	0	0.000213652	0	0	0	0	0	0	0	0	0	0	0	0	0	0	0
27	Bacteria	Bacteroidota	Bacteroidia	Bacteroidales	Dysgonomonadaceae	Dysgonomonas	0	0	0	0	0	0	0	0	0	0	0	0	0	0	0	0	0	0	0	0	0	0	0	0	0	0	0	0	0	0	0	0	0	0	0	0	0	0	0	0	0	0	0
28	Bacteria	Bacteroidota	Bacteroidia	Bacteroidales	Dysgonomonadaceae	Proteiniphilum	0	0	0	0	0	0	0	0	0	0	0	0	0	0	0	0	0	0	0	0	0	0	0	0	0	0	0	0	0	0	0	0	0	0	0	0	0	0	0	0	0	0	0
29	Bacteria	Bacteroidota	Bacteroidia	Bacteroidales	F082	F082	0	0	0	0	0	0	0	0	0	0.00472192	0	0	0	0	0	0	0	0	0	0	0	0	0	0	0	0	0	0	0	0	0	0	0	0	0	0	0	0	0	0	0	0	0
30	Bacteria	Bacteroidota	Bacteroidia	Bacteroidales	Marinifilaceae	unidentified	0	0	0	0	0	0	0	0	0	0	0	0	4.58652e-05	0	0	0	0	0	0	0	0	0	0	0	0	0	0	0	0	0	0	0	0	0	0	0	0	0	0	0	0	0	0
31	Bacteria	Bacteroidota	Bacteroidia	Bacteroidales	Marinifilaceae	Butyricimonas	0	0.00163934	0	0.000176072	0	0	0	0.00546681	0.00286108	0	0.000224383	0.00829895	0.0381828	0.000955344	0.00720333	0.0270621	0.00530723	0	0.0442862	0	0.00187159	0.00891139	0.007583	0.00543231	0.00361311	0.0177937	0.000274342	0.000747783	0.00950491	0.00201901	0.00389608	0.00187694	0.00101729	0.00571732	0.00370798	0.000998502	0.00353544	0.00607801	0.00297631	0.0017795	0	0	0
32	Bacteria	Bacteroidota	Bacteroidia	Bacteroidales	Marinifilaceae	Odoribacter	0	0	0	0	0	0	0	0	0	0	0	0.000206327	0	0	0	0	0	0	0	0	0	0	0	0	0.00389836	0	0	0	0	0	0	0	0	0	0	0	0	0.000242375	0	0	0	0	0
33	Bacteria	Bacteroidota	Bacteroidia	Bacteroidales	Marinifilaceae	Sanguibacteroides	0	0	0	0	0	0	0	0	0	0	0	0	0.0011925	0	0	0	0	0.011048	0.00965117	0	0	0	0	0	0	0	0	0	0	0	0.000875523	0	0.000283896	0	0.000607866	0	0.000923143	0	0.000947006	0	0	0	0
34	Bacteria	Bacteroidota	Bacteroidia	Bacteroidales	Muribaculaceae	CAG-873	0	0	0	0	0	0	0	0	0	0	0	0	0	0	0	0	0	0	0	0	0	0	0	0	0	0	0	0	0	0	0.0154092	0.000782056	0.0126334	0	0.0124005	0.00911965	0.0128651	0	0.012427	0.00122023	0	0	0
35	Bacteria	Bacteroidota	Bacteroidia	Bacteroidales	Muribaculaceae	Muribaculaceae	0	0.0106861	0	0.000721895	0	0	0.00288024	0.013596	0	0.00193169	0.000860135	0.00119211	0	0	0	0	0	0	0.00240659	0	0.0118534	0.0560737	0.0174992	0.012688	0.103544	0.0661538	0.00127195	0.00614251	0.0183991	0.143282	0.140937	0.0229299	0.0526627	0.0107833	0.123741	0.0577966	0.127453	0.0171154	0.123381	0.0510461	0.0129661	0.0383558	0.0457504
36	Bacteria	Bacteroidota	Bacteroidia	Bacteroidales	Paludibacteraceae	F0058	0	0	0	0	0	0	0	0	0	0	0	0	0	0	0	0	0	0	0	0	0	0	0	0	0	0	0	0	0	0	0	0	0	0	0	3.32834e-05	0	0	0	0	0	0	0
37	Bacteria	Bacteroidota	Bacteroidia	Bacteroidales	Paludibacteraceae	uncultured	0	0	0	0	0	0	0	0	0	0	0	0	0	0	0	0	0	0	0	0	0.00249546	0	0.00202991	0	0	0.000440438	0.000224461	0.00181605	0	0.00356163	0	0	0	0	0	0	0	0	0	0	0	0	0
38	Bacteria	Bacteroidota	Bacteroidia	Bacteroidales	Porphyromonadaceae	Porphyromonas	0	0	0.000169987	0.000176072	0	0	0	0	0	0	0.00039267	0.00116919	0	0	0	0	0	0	0	6.24896e-05	0	0	0	0.000797751	0	0	0	0	0	0	0	0	0	0	0	0	0	7.45768e-05	0	0	0	0	0
39	Bacteria	Bacteroidota	Bacteroidia	Bacteroidales	Prevotellaceae	unidentified	0.00456372	0	0	0	0.00792434	0	0	0	0	0.0039707	0.000243082	2.29253e-05	0	0	0	0	0.000266695	0	0	0	0	0	0	0	0	0.000293625	0.00197027	0.000400598	0	0	0	0	0	0	4.05244e-05	0	5.8924e-05	7.45768e-05	0	0.000305056	0.00928028	0.00240159	0.00217748
40	Bacteria	Bacteroidota	Bacteroidia	Bacteroidales	Prevotellaceae	Alloprevotella	0.00565504	0	0	0	0.00426083	0	0	0	0.00837889	0.000375607	0.00117801	0	0	0.00607501	0.0079692	0	0.000826755	0	0.00158785	0	0.00208859	0.00275335	0.000723302	0.000949704	0.033136	0.00346478	0.0310754	0.00272407	0.00475245	0.00197364	0.00277978	0.0153596	0.0165369	0.0114346	0.00198569	0.00703944	0.00267122	0.0130136	0.00282169	0.0207693	0.0216211	0.00654345	0.0134161
41	Bacteria	Bacteroidota	Bacteroidia	Bacteroidales	Prevotellaceae	Paraprevotella	0	0	0	0	0	0	0	0	0	0	0	0	0	0	0	0	0	0	0	0	0	0	0	0	0	0	0	0	0	0	0	0	0	0	0	0	0	0	0	0	0	0	0
42	Bacteria	Bacteroidota	Bacteroidia	Bacteroidales	Prevotellaceae	Prevotella	0.132844	0	0.00168441	0.00258826	0	0.000488909	0	0.0139865	0.1499	0.00780726	0.0144353	0.00683173	0.00249966	0	0.000103496	0	0.00554726	0.0286656	0.15814	0.000270788	0	0	0.016076	0.00862331	0.0404098	0.0248113	0.00840483	0.116013	0.00129786	0.0107529	0.056121	0.267714	0.028082	0.000627216	0.0529654	0.0781827	0.0635201	0.0968939	0.0497468	0.0673666	0.335736	0.163134	0.14842
43	Bacteria	Bacteroidota	Bacteroidia	Bacteroidales	Prevotellaceae	Prevotellaceae_NK3B31_group	0.00124014	0	0.00064904	0.00139097	0	0	0	0	0.0505799	0.00456094	0.0065819	0.00630445	0.0193093	0	0.000869367	0	0	0	0.040912	0	0.00751349	0.041922	0.00111995	0.0104088	0.201217	0.0498576	0.00523743	0.00640957	0.00778715	0.0458474	0.0352179	0.0192073	0.0348009	0	0.0388224	0.0881677	0.0291674	0.0374003	0.0381315	0.00350815	0.125448	0.0373812	0.0393351
44	Bacteria	Bacteroidota	Bacteroidia	Bacteroidales	Prevotellaceae	Prevotellaceae_UCG-001	0	0	0	0	0	0	0	0	0	0.0170901	0	0	0	0	0	0	0	0	0	0	0	0	0	0	0	0	0	0	0	0.000385654	0	0	0	0	0	0	0	0	0	0	0.00332379	0	0.000772653
45	Bacteria	Bacteroidota	Bacteroidia	Bacteroidales	Prevotellaceae	Prevotellaceae_UCG-003	0	0	0	0.000228893	0	0	0	0	0	0.000482923	0.000635752	0	0	0	0	0	0	0	0	0	0.00124773	8.88178e-05	0	0	0.00489672	0	0.000673384	0.0028576	0	0	0	0.00131385	0	0	0	0.00146447	0	0.00451189	0	0	0.00677921	0.0198044	0.0155701
46	Bacteria	Bacteroidota	Bacteroidia	Bacteroidales	Prevotellaceae	Prevotellaceae_UCG-004	0	0	3.09066e-05	0	0	0	0	0	0	0.000509752	3.73972e-05	0	0	0	0	0	0	0	0	0	0	0	0	0	0	0	0	0	0	0	0.000350209	0.000344105	0.00101729	0	0.000364719	0.00058246	0.000333903	0.000335595	0.00069576	0	0	0	0.0011941
47	Bacteria	Bacteroidota	Bacteroidia	Bacteroidales	Prevotellaceae	Prevotellaceae_YAB2003_group	0	0	0	0	0	0	0	0	0	0.00364875	0	0	0	0	0	0	0	0	0	0	0	0	0	0	0	0	0	0	0	0	0	0	0	0	0	0	0	0	0	0	0	0	0
48	Bacteria	Bacteroidota	Bacteroidia	Bacteroidales	Prevotellaceae	uncultured	0	0	0	5.28216e-05	0	0	0	0	0.00740816	0	0.00117801	0	0	0	0	0	0	0	0	0	0	0	0	0	0.00049918	0.00287753	0.000972666	0.00104156	0	0.00387922	0.00192615	0	0.00470794	0	0.00216805	0	0.00141418	0.00247968	0.00249314	0.000635534	0.0109586	0.00859699	0.00896745
49	Bacteria	Bacteroidota	Bacteroidia	Bacteroidales	Rikenellaceae	unidentified	0	0	0	0	0	0	0	0	0	0	0	0	0	0	0	0	0	0	0	0	0.000216996	0	0	0	0	0	0	0	0	0	0	0	0	0	0	0	0	0	0	7.62641e-05	0	0	0
50	Bacteria	Bacteroidota	Bacteroidia	Bacteroidales	Rikenellaceae	Alistipes	0	0	0	0	0	0	0	0	0	0	0	0.000733608	0.00254552	0	0	0.000245128	0	0.000147634	0.000620255	0	0	0	0.000373317	0	0.000927048	0.000763426	0	0	0	0.00394728	0.00212314	0.00096975	0.000212922	0	0.00188438	0.000632385	0.00161059	0.000484749	0.00175873	0	0	0	0
51	Bacteria	Bacteroidota	Bacteroidia	Bacteroidales	Rikenellaceae	Rikenellaceae_RC9_gut_group	0	0	0	0	0	0.000334517	0.00139366	0	0.00245236	0.00324632	0.000299177	0.000229253	0.000366922	0	0	0	0	0	0.000769116	0	0.0148371	0.0288954	0.0276721	0.0169427	0.0351565	0.00772235	0.00192039	0.00870633	0.00532504	0.0445317	0.0330072	0.00153283	0.00740495	0.00870866	0.0273742	0.00445998	0.028205	0.00600343	0.0334544	0.0345476	0.00296179	0.0114859	0.0155701
52	Bacteria	Bacteroidota	Bacteroidia	Bacteroidales	Rikenellaceae	SP3-e08	0	0	0	0	0	0	0	0	0	0	0	0	0	0	0	0	0	0	0	0	0	0	0	0	0	0	0	0.000267065	0	0	0	0	0	0	0	0	0	0	0	0	0	0	0
53	Bacteria	Bacteroidota	Bacteroidia	Bacteroidales	Rikenellaceae	dgA-11_gut_group	0	0	0	0	0	0	0	0	0	0	0	0	0	0	0	0	0	0	0	0	0.00257683	0	0	0	0	0	0	0.00146886	0	0	0	0	0.00059145	0	0.000141835	0.000282909	7.85654e-05	0	0	0.000889748	0	0	0
54	Bacteria	Bacteroidota	Bacteroidia	Bacteroidales	Tannerellaceae	Parabacteroides	0.0017858	0.00200364	0	0	0.00213041	0	0.000278733	0.0027334	0	0.00107316	0	0.00820724	0.00467826	0.00208216	0	0.00576051	0.00152016	0.000147634	0.00245621	0.00147892	0.00146472	0.00704621	0.00646305	0.00167148	0.0016877	0.00340605	0	0.000106826	0.0132649	0.00165604	0.0106376	0.00150155	0.000804372	0.0155598	0.00859117	0.00406058	0.00972247	0.00296443	0.0106876	0.0019066	0	0.00135742	0.00145165
55	Bacteria	Bacteroidota	Bacteroidia	Bacteroidales	Tannerellaceae	Tannerellaceae	0	0	0	0	0	0	0	0	0	0	0	0	0	0	0	0	0	0	0	0	0	0	0	0	0	0.000205538	0	0	0	0	0	0	0	0	0	0	0	0	0	0	0	0	0
56	Bacteria	Bacteroidota	Bacteroidia	Bacteroidales	p-2534-18B5_gut_group	p-2534-18B5_gut_group	0	0	0	0	0	0	0	0	0	0.00174389	0	0	0	0	0	0	0	0	0	0	0.00846285	0.000325665	0	0	0	0	0.000947725	0	0	0	0	0	0	0	0	0	0	0	0	0	0	0	0
57	Bacteria	Bacteroidota	Bacteroidia	Bacteroidales	uncultured	uncultured	0	0	0	0	0	0	0	0	0	0	0	0	0	0	0	0	0	0	0.000595445	0	0	0	0	0	0	0.000910239	0	0	0	0	0.0205967	0.00606876	0.00430576	0.00371505	0.0217819	0.00926943	0.0172058	0	0.0251247	0.00185576	0.000493632	0.00142703	0.00112386
58	Bacteria	Bacteroidota	Bacteroidia	Chitinophagales	uncultured	uncultured	0	0	0	0	0	0	0	0	0	0	0	0	0	0	0	0	0	0	0	0	0	0	0	0	0	0	0	0	0	0	0	0	0	0	0	0	0	0	0	0	0	0	0
59	Bacteria	Bacteroidota	Bacteroidia	Flavobacteriales	Flavobacteriaceae	Capnocytophaga	0.000595268	0	0	0	0	0	0	0	0	0	0	0	0	0	0	0	0	0	0	0	0	0	0	0	0	0	0	0	0	0	0	0	0	0	0	0	0	0	0	0	0	0	0
60	Bacteria	Bacteroidota	Bacteroidia	Flavobacteriales	Flavobacteriaceae	Flavobacterium	0	0	0	0	0	0	0	0	0	0	0	0	0	0	0	0	0	0	0	0	0	0	0	0	0	0	0	0	0	0	0	0	0	0	0	0	0	0	0	0	0	0	0
61	Bacteria	Bacteroidota	Bacteroidia	Flavobacteriales	Flavobacteriaceae	Myroides	0	0	0	0	0	0	0	0	0	0	0	0	0	0	0	0	0	0	0	0	0	0	0	0	0	0	0	0	0	0	0	0	0	0	0	0	0	0	0	0	0	0.00386342	0.00695387
62	Bacteria	Bacteroidota	Bacteroidia	Flavobacteriales	Weeksellaceae	Empedobacter	0	0	0	0	0	0	0	0	0	0	0	0	0	0	0	0	0	0	0	0	0	0	0	0	0	0	0	0	0	0	0	0	0	0	0	0	0	0	0	0	0	0	0.000327792
63	Bacteria	Campilobacterota	Campylobacteria	Campylobacterales	Campylobacteraceae	Campylobacter	0.000347239	0	0	0	0.00358387	0	0	0.0027689	0	0.00029512	0.00271129	0.0409216	0.0312572	0.000195968	0	0	0.0241626	0.00484732	0.00444103	0.000229128	0	0	0	0.0348731	0	0	0	0	0	0.0208934	0.00111629	0.0117934	0	0.0013268	0.000506555	0.0285904	0.000392827	0.00106272	0.000599126	0.000660955	0	0	0
64	Bacteria	Campilobacterota	Campylobacteria	Campylobacterales	Helicobacteraceae	Helicobacter	0	0	0	0	0	0	0	0	0	0	0.000149589	0.000114626	0	0	0	0	0	0	0	0	0	0	0	0	0	0	0	0	0	0	0.000350209	0.000344105	0	0	0.000101311	6.65668e-05	7.85654e-05	0	0.00011596	0	0	0.000174028	0
65	Bacteria	Cyanobacteria	Vampirivibrionia	Gastranaerophilales	Gastranaerophilales	Gastranaerophilales	0	0	0	0	0	0	0	0	0	0	0.000280479	0	0	0	0	0	0.000106678	0	0	0	0	0	0	0	0	0	0	0	0	0	0	0	0	0	0	0	0	0	0	0	0	0	0
66	Bacteria	Deferribacterota	Deferribacteres	Deferribacterales	Deferribacteraceae	Mucispirillum	0	0	0	0	0	0	0	0	0	0	0	0	0	0	0	0	0	0	0	0	0	0	0	0	0	0	0	0	0.000400809	0.000499081	0	0	0	0	0	0	0	0	0	0	0	0	0
67	Bacteria	Desulfobacterota	Desulfovibrionia	Desulfovibrionales	Desulfovibrionaceae	Bilophila	0	0	0	0	0	0	0	0	0	0	0	0	0	0	0	0	0	0	0	0	0	0	0	0	0	0	0	0	0	0	0	0	0.00141948	0.000530722	0	0.000216342	0	0	0	0	0	0	0
68	Bacteria	Desulfobacterota	Desulfovibrionia	Desulfovibrionales	Desulfovibrionaceae	Desulfovibrio	0	0.00258045	0	0	0	0.00061757	0.00141689	0.00479233	0.00214581	0.00265608	0.000168287	0.00456213	0.00183461	0.00318448	0	0.00279446	0.00186687	0.00270663	0.00764154	0.00268705	0.00379743	0.00269414	0.00132994	0.0139417	0.00582377	0.00317115	0.00154629	0.00101485	0.00654655	0.00995894	0.00321755	0.000469234	0.00172703	0.00354618	0.00415375	0.00126477	0.00353544	0.00350511	0.00369139	0.00302514	0	0	0
69	Bacteria	Desulfobacterota	Desulfovibrionia	Desulfovibrionales	Desulfovibrionaceae	Mailhella	0	0	0	0	0	0	0	0	0.000459817	0	0	0	0	0.000342944	0	0	0	0	0.000297722	0	0	0	0	0	0.000570491	0	0	0	0	0	0.000393985	0.00100103	0	0	0.000162098	0.000399401	0.000255338	0	0	0	0	0	0
70	Bacteria	Desulfobacterota	Desulfovibrionia	Desulfovibrionales	Desulfovibrionaceae	uncultured	0	0	0	0	0	0	0	0	0	0	0	0	0	0	0	0	0	0	0	0	0	0	0	0	0	0	0	0	0	0	0	0	0	0	0	0	0	0.000279663	0.00011596	0	0	0	0
71	Bacteria	Desulfobacterota	Desulfuromonadia	Bradymonadales	Bradymonadales	Bradymonadales	0	0	0	0	0	0	0	0	0	0	0	0	0	0	0	0	0	0	0	0	0	0	0	0	0	0	0	0	0	0.00467322	0	0	0	0	0	0	0	0	0	0	0	0	0
72	Bacteria	Elusimicrobiota	Elusimicrobia	Elusimicrobiales	Elusimicrobiaceae	Elusimicrobium	0	0	0	0	0	0	0	0	0	0	0	0	0	0	0	0	0	0	0	0	0	0	0	0	0	0	0	0	0	0	0	0	0	0	0	0	0	0	0	0	0	0	9.36549e-05
73	Bacteria	Fibrobacterota	Fibrobacteria	Fibrobacterales	Fibrobacteraceae	Fibrobacter	0	0	0	0	0	0	0	0	0	0.000456094	0	0	0	0	0	0	0	0	0	0	0	0	0	0	0	0	0	0	0	0	0	0	0	0	0	0	0	0	0	0	0	0	0
74	Bacteria	Firmicutes	unidentified	unidentified	unidentified	unidentified	0	0	0	0	0	0	0	0	0	0	0	0	0	0	0	0	0	0	0	0	0	0	0	0	0	0	0	0	0	0	0	0	0	0	0	0	0	0	0	0	0	0	0.000140482
75	Bacteria	Firmicutes	Bacilli	Bacillales	Planococcaceae	Lysinibacillus	0	0	0	0	0	0	0	0	0	0	0.000168287	0	0	0	0	0	0	0	0	0	0	0	0	0	0	0	0	0	0	0	0	0	0	0	0	0	0	0	0	0	0	0	0
76	Bacteria	Firmicutes	Bacilli	Erysipelotrichales	Erysipelatoclostridiaceae	Catenibacterium	0	0	0	0	0	0	0	0	0.000715271	0	0	0	0	0	0	0	0	0	0.000347343	0	0	0.0050034	0	0	0	0	0	0	0.000820705	0.00449173	0	0.000375387	0.000449502	0	0	0	0	0	0	0.000533849	0	0.00640423	0.00337158
77	Bacteria	Firmicutes	Bacilli	Erysipelotrichales	Erysipelatoclostridiaceae	Erysipelatoclostridium	0	0	0	0.00174311	0	0	0	0	0	0	0	0.00160477	0	0	0	0	0	0	0	0.000583236	0	0	0.000279988	0	0	0	0.00311752	0	0.000190862	0	0	0	0	0	0	0	0	0	0	0	0	0	0
78	Bacteria	Firmicutes	Bacilli	Erysipelotrichales	Erysipelatoclostridiaceae	Sharpea	0	0	0	0	0	0	0	0	0	0	0	0	0	0	0	0	0	0	0	0	0.00187159	0	0	0	0	0	0.0192538	0.000106826	0	0	0	0	0	0	0	0	0	0.00736446	0	0	0	0	0
79	Bacteria	Firmicutes	Bacilli	Erysipelotrichales	Erysipelatoclostridiaceae	UCG-004	0	0	0	0	0	0	0	0	0	0	0	0	0	0	0	0	0	0	0	0	0	0	0.00121328	0	0.00118852	0	0	0	0	0.00408339	0	0	0	0	0	0	0.000196413	0	0.000328553	0.00444874	0	0	0
80	Bacteria	Firmicutes	Bacilli	Erysipelotrichales	Erysipelotrichaceae	unidentified	0	0	0	0	0	0	0	0	0	0	0	0	0	0	0	0	0	0	0	0	0	0	0	0	0	0	0	0	0	0	0	0	0	0	0	0	0	0	0	0	0	0	0
81	Bacteria	Firmicutes	Bacilli	Erysipelotrichales	Erysipelotrichaceae	Catenisphaera	0	0	0	0	0	0	0	0	0.000766362	0	0.000186986	0	0	0	0	0	0	0	0	0	0	0.000384877	0	0	0	0	0	0	0.000362637	0	0	0	0	0	0	0	0	0	0.00023192	0	0.00121763	0.00323692	0.00393351
82	Bacteria	Firmicutes	Bacilli	Erysipelotrichales	Erysipelotrichaceae	Erysipelotrichaceae_UCG-006	0	0	0	0	0	0	0	0	0	0	0	0	0	0	0	0	0	0	0	0	0	0	0	0.0012916	0.00247213	0	0	0	0	0.000884735	0	0	0.000520476	0	0	0	0.000235696	0	0	0	0	0	0
83	Bacteria	Firmicutes	Bacilli	Erysipelotrichales	Erysipelotrichaceae	Erysipelotrichaceae_UCG-009	0	0	0	0	0	0	0	0	0	0	0	0	0	0	0	0	0	0	0	0	0	0	0.000629973	0	0	0	0	0	0	0	0	0	0	0	0	0	0	0	0	0	0	0	0.000796066
84	Bacteria	Firmicutes	Bacilli	Erysipelotrichales	Erysipelotrichaceae	Faecalicoccus	0	0	0	0	0	0	0	0	0	0	0	0	0	0	0	0	0	0	0	0	0	0	0.00104995	0	0	0	0.000274342	0	0	0	0	0	0	0.00019299	0	0	0	0	0	0	0	0	0
85	Bacteria	Firmicutes	Bacilli	Erysipelotrichales	Erysipelotrichaceae	Holdemanella	0	0	0	0	0	0.000514642	0	0	0	0	0	0	0.000481585	0	0	0	0	0.00034448	0.00223292	0	0.000569615	0.0603961	0	0	0.00266229	0.00505036	0	0	0.0336107	0.00258615	0.000459649	0.000750774	0.000851688	0.00173691	0.000324195	0	0.000471392	0.000372884	0.00052182	0.008567	0	0	0.000280965
86	Bacteria	Firmicutes	Bacilli	Erysipelotrichales	Erysipelotrichaceae	Holdemania	0	0	0	0	0	0	0	0	0	0	0	0	0	0	0.000413984	0	0	0	0	0	0	0.000266454	0	0	0	0	0	0	0	0	0	0	0	0	0	0	0	0	0	0	0	0	0
87	Bacteria	Firmicutes	Bacilli	Erysipelotrichales	Erysipelotrichaceae	Solobacterium	0.00198423	0	0	0	0.00262817	0	0	0	0	0	0	0	0	0.000808368	0	0	0	0	0	0	0	0	0	0	0	0	0	0	0	0	0	0	0	0	0	0	0	0	0	0	0.000921447	0.00389823	0.0018731
88	Bacteria	Firmicutes	Bacilli	Erysipelotrichales	Erysipelotrichaceae	Turicibacter	0	0	0	0	0	0	0	0	0	0.0248169	0	0	0	0	0	0	0	0	0	0	0.00111211	0	0	0	0	0	0.000748204	0.0016291	0.0023476	0.000272226	0.000831746	0.000406669	0.00435307	0.00137505	0	0	0	0.000186442	3.86533e-05	0	0	0	0
89	Bacteria	Firmicutes	Bacilli	Erysipelotrichales	Erysipelotrichaceae	Anaerorhabdus_furcosa_group	0	0	0	0	0	0	0	0	0	0	0	0	0	0	0	0	0	0	0	0	8.13736e-05	0	0	0	0.000166393	0	0	0	0	0	0	0	0	0	0	0	0	0	0	0	0	0	0
90	Bacteria	Firmicutes	Bacilli	Erysipelotrichales	Erysipelotrichaceae	Clostridium_innocuum_group	0	0.000758956	0	0.00901488	0.000816327	0	0.000232277	0	0	0	0.00026178	6.87758e-05	0	0	0.000931465	0.000196102	0.00117346	0	0.000173671	0	0	0.000710543	0.00107329	0	0	0	0.00139665	0	0.00368363	0	0	0	0	0.00084433	0	0	0	0.000186442	0	0	0	0	0
91	Bacteria	Firmicutes	Bacilli	Erysipelotrichales	Erysipelotrichaceae	uncultured	0	0	0	0	0	0	0	0	0	0	0	0	0	0	0	0	0	0	0	0	0.0028752	0	0.00321986	7.59763e-05	0.0148565	0.000411076	0.000798085	0.00077449	0	0.000589823	0	0	0.00314651	0	0	0	0	0.000242375	0	0	0	0	0.00037462
92	Bacteria	Firmicutes	Bacilli	Lactobacillales	unidentified	unidentified	0	0	0	0	0	0	0	0	0	0	0	0	0	0	0	0	0	0	0	0	0	0	0	0	0	0	2.49401e-05	0	0	0	0	0	0	0	0	0	0	0	0	0	0	0	0
93	Bacteria	Firmicutes	Bacilli	Lactobacillales	Aerococcaceae	Aerococcus	0	0	0	0	0	0	0	0	0	0	0	0	0	0	0	0	0	0	0	0	0	0	0	0	0	0	0	0	0	0	0	0	0	0	0	0	0	0	0	0	0	0	0.000234137
94	Bacteria	Firmicutes	Bacilli	Lactobacillales	Aerococcaceae	Aerosphaera	0	0	0	0	0	0	0	0	0	0	0	0	0	0	0	0	0	0	0	0	0	0	0	0	0	0	0	0	0	0	0	0	0	0	0	0	0	0	0	0	0	0	0.000655584
95	Bacteria	Firmicutes	Bacilli	Lactobacillales	Aerococcaceae	Facklamia	0	0	0	0	0	0	0	0	0	0	0	0	0	0	0	0	0	0	0	0	0	0	0	0	0	0	0	0	9.54308e-05	0	0	0	0	0	0	0	0	0	0	0	0	0	0
96	Bacteria	Firmicutes	Bacilli	Lactobacillales	Carnobacteriaceae	Atopostipes	0	0	0	0	0	0	0	0	0	0	0	0	0	0	0	0	0	0	0	0	0	0	0	0	0	0	0	0	0	0	0	0	0	0	0	0	0	0	0	0	0	0	0
97	Bacteria	Firmicutes	Bacilli	Lactobacillales	Carnobacteriaceae	Granulicatella	0	0	0	0	0	0	0	0	0	0	0	0	0	0	0	0	0	0	0	0	0	0	0	0	0	0	0	0	0	0	0	0	0	0	0	0	0	0	0	0	0	0	0
98	Bacteria	Firmicutes	Bacilli	Lactobacillales	Carnobacteriaceae	Jeotgalibaca	0	0	0	0	0	0	0	0	0	0	0	0	0	0	0	0	0	0	0	0	0	0	0	0	0	0	0	0	0	0	0	0	0	0	0	0	0	0	0	0	0	0	0
99	Bacteria	Firmicutes	Bacilli	Lactobacillales	Enterococcaceae	unidentified	0.000694479	0	0	0	0	0	0	0	0	0	0	0	0	0	0	0	0	0	0	0	0	0	0	0	0	0	0	0	0	0	0	0	0	0	0	0	0	0	0	0	0	0	0
100	Bacteria	Firmicutes	Bacilli	Lactobacillales	Enterococcaceae	Enterococcus	0.00625031	0.00367335	0.131832	0.0995862	0	0.00285626	0.00357707	0.00127796	0.010678	0.00847799	0.0226627	0.0213893	0.00357749	0.000416432	0.00080727	0.00330923	0.00424045	0.0216776	0	0.017268	0.0111753	0	0.00293987	0.00642	0	0.000322988	0.0937251	0.00713065	0.0016605	0.000294912	0	0.00372259	0.00106461	0.00330495	0	0	0	0	0	0	0.00184289	0.00163586	0.00280965
101	Bacteria	Firmicutes	Bacilli	Lactobacillales	Lactobacillaceae	Lactobacillus	0.0351208	0.131178	0.00041724	0.00757109	0.0407765	0.201482	0.0163291	0.192758	0.0114443	0.0148901	0.0124907	0.0288858	0.038458	0.0816207	0.0450208	0.0402745	0.0266162	0.00292808	0.156701	0.00747792	0.0464101	0.16754	0.304697	0.031986	0.0400057	0.380392	0.0259876	0.0640423	0.058041	0.062975	0.102305	0.0361623	0.0791833	0.0485128	0.125241	0.0802796	0.13201	0.138601	0.0972517	0.0592572	0.0363971	0.0234938	0.0162491
102	Bacteria	Firmicutes	Bacilli	Lactobacillales	Leuconostocaceae	Weissella	0	0	0	0	0	0	0	0	0	0	0	0	0	0	0	0	0	0	0	0	0	0.00183557	0	0	0	0	0.000374102	0	0.00167958	0.000567138	0	0	0	0	0	0	0	0	0	0	0	0	0
103	Bacteria	Firmicutes	Bacilli	Lactobacillales	Streptococcaceae	Streptococcus	0.0150801	0.0119308	0.00343064	0.0203891	0.00424092	0.0805671	0.219107	0.0155485	0.00250345	0.0741019	0.0132947	0.0811784	0.113631	0.0167553	0.0557637	0.017159	0.0120279	0.143894	0.03203	0.0851108	0.00366181	0	0.00487646	0.0110166	0.00164016	0.00449247	0.0292797	0.00339173	0.0250029	0.00251809	0	0.00137642	9.4632e-05	0.00207464	0	0.000732235	0	0.00206951	0	0	0.000427815	0.00128781	0.000983376
104	Bacteria	Firmicutes	Bacilli	Lactobacillales	Vagococcaceae	Vagococcus	0	0	0	0	0	0	0	0	0	0	0	0	0	0	0	0	0	0	0	0	0	0	0	0	0	0	0	0	0	0	0	0	0	0	0	0	0	0	0	0	0	0.00149664	0.00257551
105	Bacteria	Firmicutes	Bacilli	RF39	RF39	RF39	0	0	0	0	0	0	0	0	0	0	0	0	0	0	0	0	0	0	0	0	0	0	0	0	0	0	0	0.000347185	0	0	0	0	0.000283896	0	0	9.98502e-05	0	0	0	0	0	0	0
106	Bacteria	Firmicutes	Bacilli	Staphylococcales	Gemellaceae	Gemella	0	0	0	0	0	0	0	0	0	0	0.000243082	0	0	0	0	0	0	0	0	0	0	0	0	7.59763e-05	0	0	0	0	0	0	0	0	0	0	0	0	0	0	0	0	0	0	0
107	Bacteria	Firmicutes	Bacilli	Staphylococcales	Staphylococcaceae	Jeotgalicoccus	0	0	0	0	0	0	0	0	0	0	0	0	0	0	0	0	0	0	0	0	0	0	0	0	0	0	0	0	0	0	0	0	0	0	0	0	0	0	0	0	0.00082272	0	0
108	Bacteria	Firmicutes	Bacilli	Staphylococcales	Staphylococcaceae	Staphylococcus	0	0	0	0	0	0	0.00169562	0	0	0.00370241	0	0.00346171	0	0.00237611	0	0.000539282	0.000906763	0.00273123	0.000322533	0.00870688	0	0	0	0	9.50819e-05	0	0	0	0.00362637	0	0	0	0	0	0	0	0	0	0	0	0	0	0
109	Bacteria	Firmicutes	Clostridia	unidentified	unidentified	unidentified	9.92113e-05	0	0	0	0	0	0	0	0.000102182	0.00029512	0	0	0.000183461	0	0	0	0.000373373	4.92114e-05	0	0	0.000705238	0	0	0	0.00171147	0.000322988	0	0	0	6.80565e-05	0	6.25645e-05	0	0	0	0	0	0	0	0	0	0	9.36549e-05
110	Bacteria	Firmicutes	Clostridia	Christensenellales	Christensenellaceae	Christensenellaceae_R-7_group	0	0.000364299	0	0	0	0	0	0	0	0.0242535	0	0.00110041	0.00243086	0	0	0	0	0	0	0	0.0668077	0.00118424	0.00662638	0.00136757	0.0202287	0.0189682	0.00528731	0.0310597	0.000706188	0.00682834	0.000240769	0	0.0105751	0.0107109	0.000364719	0.00104843	9.82067e-05	5.59326e-05	3.86533e-05	0.101457	0	0	0
111	Bacteria	Firmicutes	Clostridia	Christensenellales	Christensenellaceae	uncultured	0	0	0	0	0	0	0	0	0	0	0	0	0	0	0	0	0	0	0	0	0	0	0	0	0	0	0	0	0	0	0	0	0	0	0	0	0	0	0	0.000305056	0	0	0
112	Bacteria	Firmicutes	Clostridia	Clostridia	Hungateiclostridiaceae	Fastidiosipila	0	0	0	0	0	0	0	0	0	0	0	0	0	0	0	0	0	0.00100883	0	0	0	0	0	0	0	0	0	0	0	0	0	0	0	0	0	0	0	0	0	0	0	0	0
113	Bacteria	Firmicutes	Clostridia	Clostridia_UCG-014	Clostridia_UCG-014	Clostridia_UCG-014	0	0	0	0	0	0	0	0	0	0.000965847	0	0	0	0	0	0	0	0	0	0	0.0130469	0	0.00450314	0	0.0031377	0.000557888	0	0.00558167	0	0	0	0.0024713	0.00113558	0	0	0	0	0	0	0.00251671	0.00164544	0.00156625	0.000655584
114	Bacteria	Firmicutes	Clostridia	Clostridia_vadinBB60_group	Clostridia_vadinBB60_group	Clostridia_vadinBB60_group	0	0	0	0	0	0	0	0	0	0.0014756	0	0	0	0	0	0	0	0	0	0	0.0415548	0	0.000629973	0.0019374	0.0301647	0.000645976	0	0.0154898	0	0.00934643	0	0	0.000638766	0	0	0	0	0.00035424	0	0.0394539	0.000460723	0.00198392	0.0042613
115	Bacteria	Firmicutes	Clostridia	Clostridiales	Clostridiaceae	unidentified	0.00292673	0.0118094	0	0.000493001	0.0034445	0	0.0220896	0.013454	0.0248301	0.0210877	0	0.00648785	0.0133927	0.00401734	0.0027116	0.00916779	0.00496053	0.0021653	0.0208902	0.0261831	0.000705238	0	0.00289321	0.0038368	0	0.0014094	0	0	0.000438982	0	0	0	0	0.00344969	0	0.000815444	0	0.000335595	0.000193267	0	0	0	0
116	Bacteria	Firmicutes	Clostridia	Clostridiales	Clostridiaceae	Clostridium_sensu_stricto_1	0.163897	0.437583	0.01142	0.119236	0.220747	0.316247	0.27792	0.348349	0.12272	0.298795	0.0204562	0.0628611	0.0290786	0.361218	0.146613	0.267239	0.173779	0.0634827	0.0261996	0.146392	0.198497	0.0108358	0.139644	0.257674	0.0995983	0.0772528	0.0636223	0.299354	0.0132649	0.0122955	0.0315626	0.0123565	0.270931	0.0615878	0.0304541	0.0552837	0.0255927	0.0295697	0.0359283	0.0753743	0.0803633	0.199471	0.173215
117	Bacteria	Firmicutes	Clostridia	Clostridiales	Clostridiaceae	Clostridium_sensu_stricto_13	0.00277792	0.000303582	0	0	0.00354405	0	0.000464554	0	0	0.000375607	0	0	0.000573316	0	0.000103496	0	0.00149349	0.0117123	0	0.0119355	0	0	0	0	0	0	0	0	0	0	0	0	0	0	0	0	0	0	0	0	0	0	0
118	Bacteria	Firmicutes	Clostridia	Clostridiales	Clostridiaceae	Clostridium_sensu_stricto_2	0	0.0116576	0	0.000739502	0.00300647	0.000463177	0.00566756	0.00940717	0.000204363	0.00657312	0	6.87758e-05	0	0.0018127	0.00817619	0.00563795	0.00176019	0	0	0.000687385	0	0	0	0	0	0	0	0	0	0	0	0	0	0	0	0	0	0	0	0	0	0	0
119	Bacteria	Firmicutes	Clostridia	Clostridiales	Clostridiaceae	Clostridium_sensu_stricto_6	0	0	0	0	0	0	0	0	0.00163491	0.00206584	0.000373972	0	0	0	0	0	0	0	0	0	0.000433992	0	0.000653305	0	0	0	0	0	0.000133603	0	0	0	0.000189264	0.000482474	0	0	0.000235696	0	0	0.000279635	0.0022378	0.00480317	0.00746898
120	Bacteria	Firmicutes	Clostridia	Clostridiales	Clostridiaceae	Proteiniclasticum	0	0	0	0	0	0	0	0	0	0	0	0	0	0	0	0	0	0	0	0	0	0	0	0	0	0	0	0	0	0	0	0	0	0	0	0	0	0	0	0	0	0	0
121	Bacteria	Firmicutes	Clostridia	Clostridiales	Clostridiaceae	Sarcina	0	0	0	0	0	0	0	0	0	0.00136828	0	0	0	0	0	0	0	0	0	0	0	0	0	0	0	0	0	0	0	0	0	0	0	0	0	0	0	0	0	0	0	0	0
122	Bacteria	Firmicutes	Clostridia	Eubacteriales	Eubacteriaceae	Eubacterium	0	0	0	0.000968395	0	0	0	0	0	0	0	0	0	0	0	0	0	0	0	0	0.00368894	0	0.00676637	0.000113964	0	0	0.0075818	0.00347185	0	0	0	0	0	0.00180928	0	0.000183059	0	0	0	0.00038132	0	0	0
123	Bacteria	Firmicutes	Clostridia	Eubacteriales	Eubacteriaceae	Pseudoramibacter	0	0	0	0	0	0	0	0	0	0	0	0	0	0	0	0	0	0	0	0	0	0	0	0	0	0	0	0	0	0	0	0	0	0	0	0	0	0	0	0	0.0011189	0.00448992	0.00243503
124	Bacteria	Firmicutes	Clostridia	Lachnospirales	unidentified	unidentified	0	0	0	0	0	0	0	0	0	0	0	0	0	0	0	0	0	0	0	0	0	0	0	0	0	0	0	0	0	0	0	0	0	0	0	0	0	0	0	0	0	0	0
125	Bacteria	Firmicutes	Clostridia	Lachnospirales	Defluviitaleaceae	Defluviitaleaceae_UCG-011	0	0	0	0	0	0	0	0	0	0	0	0	0	0	0	0	0	0	0	0	0.000976483	0	0	0	0	0	0	0.000267065	0	0	0	0	0	0	0	0	0	0	0	0.000432163	0	0	0
126	Bacteria	Firmicutes	Clostridia	Lachnospirales	Lachnospiraceae	unidentified	0.0212808	0.00798421	0	0.00068668	0.0256247	0.0160568	0.00905881	0.00614129	0.00429163	0.0209267	0.000934929	0.0661852	0.0225657	0.0225118	0.0252116	0.0200515	0.0212023	0	0.0310128	0.00564489	0.00992758	0.010895	0.00496978	0.00782556	0.00900901	0.0112752	0.00142159	0.010923	0.0102684	0.0020417	0.00720117	0.0141709	0.00558329	0.00154392	0.00915851	0.00166417	0.00834757	0.00954583	0.0113834	0.0230318	0.0133939	0.00974557	0.0049403
127	Bacteria	Firmicutes	Clostridia	Lachnospirales	Lachnospiraceae	Agathobacter	0.00406766	0	0.00123627	0.00322211	0	0	0	0	0.0644255	0.00177072	0.00905011	0.00729023	0	0	0.00101426	0	0.00234692	0	0	0.00104149	0	0	0.00130661	0.00338095	0.00197295	0.00199665	0.00501297	0.021205	0.00106882	0.0014065	0	0	0.00130119	0	0	0.000565818	0	0	0	0	0.0497252	0.0159758	0.00456568
128	Bacteria	Firmicutes	Clostridia	Lachnospirales	Lachnospiraceae	Anaerostipes	0	0	0	0	0	0	0	0	0	0	0	0	0	0	0	0	0	0	0	0	0	0	0	0	0	0	0	0	0	0	0	0	0	0	0	0	0	0	0	0	0.00358706	0	0.000608757
129	Bacteria	Firmicutes	Clostridia	Lachnospirales	Lachnospiraceae	Blautia	0.00987152	0.0168185	0	0.00274672	0.00175212	0	0	0.0184949	0.00822562	0.00118048	0.00364622	0.00841357	0.0116498	0.000881856	0.00306348	0.000956	0.00317367	0.000984228	0.0072942	0	0.00930371	0.0350534	0.0189925	0.0276174	0.0214647	0.0121561	0.00396548	0.0190952	0.0235523	0.0249541	0.00310811	0.00491131	0.0207954	0.0145225	0.00324195	0.00188051	0.00302477	0.00943396	0.00299563	0.0181	0.0458749	0.026313	0.022922
130	Bacteria	Firmicutes	Clostridia	Lachnospirales	Lachnospiraceae	Butyrivibrio	0	0	0	0	0	0	0	0	0	0	0	0	0	0	0	0	0	0	0	0	0	0	0	0	0	0	0	0	0	0	0	0	0	0	0	0	0	0	0	0	0.000658176	0.00382862	0
131	Bacteria	Firmicutes	Clostridia	Lachnospirales	Lachnospiraceae	CAG-56	0	0	0	0	0	0	0	0	0	0	0	0	0	0	0	0	0	0	0	0	0.00330919	0	0.00244989	0	0	0	0	0.00264395	0	0	0	0	0	0.00303959	0	0	0	0	0	0.00294888	0	0	0
132	Bacteria	Firmicutes	Clostridia	Lachnospirales	Lachnospiraceae	Cellulosilyticum	0	0	0	0	0	0	0	0	0	0.000885359	0	0	0	0	0	0	0	0	0	0	0	0	0	0	0	0	0	0	0	0	0	0	4.7316e-05	0	0	0	0	0	0	0	0	0	0
133	Bacteria	Firmicutes	Clostridia	Lachnospirales	Lachnospiraceae	Coprococcus	0	0.000637523	0	0	0	0	0.00127752	0.000745474	0.00418944	0.00169023	0	0.00105456	0.00194927	0	0	0	0	0	0.00213368	0.000520747	0.0101446	0	0	0	0	0	0.00202015	0.00574191	0	0	0.00172916	0.000594363	0.0016324	0	0.00200596	0	0.00219983	0	0.00156546	0.00958385	0.00898411	0.00908426	0.00688363
134	Bacteria	Firmicutes	Clostridia	Lachnospirales	Lachnospiraceae	Dorea	0.00208344	0	0	0	0	0	0	0	0	0	0.00052356	0.00121504	0.00334816	0	0	0	0	0	0	0	0	0.00171714	0	0	0	0	0	0.00165581	0.000534412	0	0	0	0	0	0.000303933	0	0	0.00175255	0	0.00409284	0.00289598	0.00751801	0.00791384
135	Bacteria	Firmicutes	Clostridia	Lachnospirales	Lachnospiraceae	Eisenbergiella	0	0.00585914	0	0.000422572	0	0	0	0.00876819	0.00291217	0	0.00484293	0.00919303	0	0.00387037	0.00761731	0.00338277	0.0081342	0.00263281	0.000347343	0.000562406	0	0.00245729	0	0.0396216	0.000736885	0.000880876	0	0	0.0171585	0.0020417	0	0	0.00312286	0.00301546	0	0	0	0.000894921	0	0.00233877	0	0	0
136	Bacteria	Firmicutes	Clostridia	Lachnospirales	Lachnospiraceae	Epulopiscium	0.00377003	0.00124469	0	0	0.0036436	0	0	0	0	0	0	0.000275103	0.000275191	0.00012248	0	0	0.000480051	0.000196846	0	0.00164556	0	0	0	0	0	0	0	0	0	0	0	0	0.000686082	0	0	0.000832085	0	0	0	0	0	0	0
137	Bacteria	Firmicutes	Clostridia	Lachnospirales	Lachnospiraceae	Frisingicoccus	0	0.00106254	0	0	0	0	0	0.00166844	0	0	0	0	0	0	0.000848668	0.000465743	0.00114679	0	0	0	0	0.0010066	0	0	0.00118852	0.000851514	0	0	0.000515326	0.000499081	0.000415873	0	0	0	0.000324195	0	0	0.000391528	0.000502493	0	0	0	0
138	Bacteria	Firmicutes	Clostridia	Lachnospirales	Lachnospiraceae	Fusicatenibacter	0.00377003	0	0	0	0	0	0	0	0	0	0.000710546	0	0	0	0	0	0	0	0	0	0	0	0	0	0	0	0	0	0	0	0	0	0	0	0	0	0	0	0	0	0.00355415	0.00341095	0.00166237
139	Bacteria	Firmicutes	Clostridia	Lachnospirales	Lachnospiraceae	GCA-900066575	0	0	0	0	0	0	0	0	0	0	0	0	0	0	0	0	0	0	0	0	0	0.00094739	0	0	0	0	0	0	0.00167958	0	0	0	0	0	0	0	0	0	0	0.0010677	0	0	0
140	Bacteria	Firmicutes	Clostridia	Lachnospirales	Lachnospiraceae	Howardella	0	0	0	0	0	0.000514642	0	0.000922968	0	0	0	0	0.000619181	0.00191069	0	0.000833435	0	0	0.000421773	0.000249958	0.00119348	0	0	0	0.00142623	0.000645976	0.000847965	0.000721077	0	0	0	0	0	0	0	0	0	0.00057797	0	0.000101685	0	0	0
141	Bacteria	Firmicutes	Clostridia	Lachnospirales	Lachnospiraceae	Hungatella	0	0.000758956	0	0	0	0	0	0.00198793	0.000102182	0	0.000766642	0.00433287	0.00222446	0.00024496	0.00153174	0.000441231	0.00296032	0	0.00563192	0	0	0.000858572	0.000349985	0.0101048	0	0	0.00109737	0	0.00213765	0.00290375	0	0	0.00170338	0.00294309	0	0	0	0	0	0.00114396	0	0	0
142	Bacteria	Firmicutes	Clostridia	Lachnospirales	Lachnospiraceae	Lachnoanaerobaculum	0.00133935	0	0	0	0	0	0	0	0	0	0	0	0	0	0	0	0	0	0	0	0	0	0	0	0	0	0	0	0	0	0	0	0	0	0	0	0	0	0	0	0	0	0
143	Bacteria	Firmicutes	Clostridia	Lachnospirales	Lachnospiraceae	Lachnoclostridium	0.014088	0.0143291	0	0.00080993	0.0154107	0.00630436	0.0213927	0.0251331	0.0244725	0.0261047	0.0092558	0.0159331	0.0280466	0.0178086	0.0312144	0.0179434	0.0222957	0.0218499	0.0226517	0.00576987	0.045298	0.0412411	0.0322686	0.0841437	0.0213934	0.0178231	0.00506285	0.0164245	0.0235905	0.0296273	0.0188675	0.00885288	0.021789	0.0142089	0.02241	0.0115493	0.0214091	0.00866955	0.0204476	0.0168798	0.00194162	0.0024712	0.00203699
144	Bacteria	Firmicutes	Clostridia	Lachnospirales	Lachnospiraceae	Lachnospira	0.00252989	0	0	0	0	0	0	0	0	0	0	0	0	0	0	0	0	0	0	0	0	0	0	0	0	0	0	0	0	0.000340283	0	0	0	0	0	0	0	0	0	0	0.00161253	0.00229717	0.000585343
145	Bacteria	Firmicutes	Clostridia	Lachnospirales	Lachnospiraceae	Lachnospiraceae_AC2044_group	0	0	0	0	0	0	0	0	0	0	0	0	0	0	0	0	0	0	0	0	0	0	0	0	0	0	0	0	0	0	0	0	0	0	0	0	0	0	0	0	0	0	0
146	Bacteria	Firmicutes	Clostridia	Lachnospirales	Lachnospiraceae	Lachnospiraceae_FCS020_group	0	0	0	0	0	0	0	0	0	0	0	0	0	0	0	0	0	0	0.000570635	0	0	0	0	0	0	0	0	0	0	0	0.00426817	0	0.00172703	0.0010132	0.00380929	0	0.00422289	0.00203222	0.00417456	0.00152528	0	0.0012182	0.00194334
147	Bacteria	Firmicutes	Clostridia	Lachnospirales	Lachnospiraceae	Lachnospiraceae_FE2018_group	0	0	0	0	0	0	0	0	0.000459817	0	0	0	0	0	0	0	0	0	0	0	0	0	0	0	0	0	0	0	0	0	0	0	0	0	0	0	0	0	0	0	0	0	0
148	Bacteria	Firmicutes	Clostridia	Lachnospirales	Lachnospiraceae	Lachnospiraceae_NC2004_group	0	0	0	0	0	0	0	0	0	0	0	0	6.87979e-05	0	0	0	0	0	0	0	0	8.88178e-05	0	0	0.000118852	0	0	0	0	0	0	0	0.000212922	0	0	0	0	0	0	0	0	0	0
149	Bacteria	Firmicutes	Clostridia	Lachnospirales	Lachnospiraceae	Lachnospiraceae_ND3007_group	0	0	0	0	0	0	0	0	0	0.000456094	0	0	0	0	0	0	0	0	0	0	0	0	0	0	0	0	0	0.000747783	0	0	0	0	0	0	0	0	0	0	0	0	0.00177708	0.0031325	0.00299696
150	Bacteria	Firmicutes	Clostridia	Lachnospirales	Lachnospiraceae	Lachnospiraceae_NK3A20_group	0	0	0	0	0	0	0	0	0	0	0	0	0	0	0	0	0	0	0	0	0	0	0	0	0	0	0	0	0	0	0	0	0	0	0	0	0	0	0	0	0	0.00100936	0.001358
151	Bacteria	Firmicutes	Clostridia	Lachnospirales	Lachnospiraceae	Lachnospiraceae_NK4A136_group	0	0	0	0	0	0	0	0	0.00551781	0.0130658	0	0	0	0	0	0	0	0	0	0	0	0	0	0	0	0	0	0.0020564	0	0	0	0	0	0	0	0	0	0	0	0	0.00526541	0.00473356	0.00583002
152	Bacteria	Firmicutes	Clostridia	Lachnospirales	Lachnospiraceae	Lachnospiraceae_NK4B4_group	0	0	0	0	0	0	0	0	0	0	0	0	0	0	0	0	0	0	0	0	0	0	0	0	0	0	0	0	0	0	0	0	0	0	0	0	0	0	0	0	0	0	0
153	Bacteria	Firmicutes	Clostridia	Lachnospirales	Lachnospiraceae	Lachnospiraceae_UCG-001	0	0	0	0	0	0	0	0	0	0	0	0	0	0	0	0	0	0	0	0	0	0	0	0.000493846	0.00156885	0.00208474	0	0.00128191	0	0	0.000459649	0	0	0	0.000769963	0	0.000648165	0.000950854	0.000676433	0	0	0	0
154	Bacteria	Firmicutes	Clostridia	Lachnospirales	Lachnospiraceae	Lachnospiraceae_UCG-002	0	0	0	0	0	0	0	0	0	0	0	0	0	0	0	0	0	0	0.00300203	0	0	0	0.000373317	0	0	0	0	0	0	0	0	0	0	0	0	0	0	0	0	0	0	0	0
155	Bacteria	Firmicutes	Clostridia	Lachnospirales	Lachnospiraceae	Lachnospiraceae_UCG-003	0	0	0	0	0	0	0	0	0	0	0	0	0	0	0	0	0	0	0	0	0	0	0	0	0	0	0	0	0	0	0	0	0	0	0	0	0	0	0	0	0	0	0
156	Bacteria	Firmicutes	Clostridia	Lachnospirales	Lachnospiraceae	Lachnospiraceae_UCG-004	0	0	0	0	0	0	0.000441327	0	0.00326981	0.00107316	0	0	0	0.000563408	0.0142825	0.00906974	0	0.00319874	0	0.010769	0	0	0	0	0.000618032	5.87251e-05	0	5.34131e-05	0	0	0	6.25645e-05	0	0	0	0	0	0	0.000193267	0	0.00200744	0	0
157	Bacteria	Firmicutes	Clostridia	Lachnospirales	Lachnospiraceae	Lachnospiraceae_UCG-007	0	0	0	0	0	0	0	0	0	0.000939018	0	0	0	0	0	0	0	0	0	0	0	0	0.000396649	0	0	0	0	0	0	0	0	0	0	0	0	0	0	0	0	0	0	0	0
158	Bacteria	Firmicutes	Clostridia	Lachnospirales	Lachnospiraceae	Lachnospiraceae_UCG-008	0	0	0	0	0	0	0	0	0	0	0	0	0	0	0	0	0	0	0	0	0	0	0	0	0	0	0	0	0	0	0	0	0	0	0	0	0	0	0	0	0	0	7.02412e-05
159	Bacteria	Firmicutes	Clostridia	Lachnospirales	Lachnospiraceae	Lachnospiraceae_UCG-010	0	0	0	0	0	0	0	0	0	0	0	0	0	0	0	0	0	0	0	0	0	0	0	0	0	0	0	0	0	0	0	0	0	0	0	0	0	0	0	0	0	0	0
160	Bacteria	Firmicutes	Clostridia	Lachnospirales	Lachnospiraceae	Lachnospiraceae_XPB1014_group	0	0	0	0	0	0	0	0	0	0.00689507	0	0	0	0	0	0	0	0	0	0	0	0	0	0	0	0	0	0	0	0	0	0	0	0	0	0	0	0	0	0	0	0	0
161	Bacteria	Firmicutes	Clostridia	Lachnospirales	Lachnospiraceae	Marvinbryantia	0	0	0	0	0	0	0	0	0	0	0.000598355	0.0019028	0.00160528	0	0	0	0	0	0	0	0.00642851	0	0	0.00436864	0	0	0.00259377	0.00307125	0	0.000431025	0	0	0	0.00468	0	0	0.000255338	0	0.000270573	0	0.0014809	0.00229717	0.00234137
162	Bacteria	Firmicutes	Clostridia	Lachnospirales	Lachnospiraceae	Moryella	0	0	0	0	0	0	0	0	0	0	0	0	0	0	0	0	0	0	0	0	0	0	0	0	0	0	0	0	0	0	0	0	0	0	0	0	0	0	0	0.000686377	0	0	0
163	Bacteria	Firmicutes	Clostridia	Lachnospirales	Lachnospiraceae	Oribacterium	0	0	0	0	0	0	0	0	0.0050069	0.00109999	0	0	0	0	0	0	0	0	0	0	0	0	0	0	0	0	0	0	0	0	0.000809858	0	0	0	0.000749701	0	0	0.000522037	0.0008697	0	0	0.00194911	0.00189651
164	Bacteria	Firmicutes	Clostridia	Lachnospirales	Lachnospiraceae	Roseburia	0.00233146	0.00115361	0	0	0	0	0	0.00951367	0	0.00847799	0	0	0	0.00514416	0	0	0.000826755	0	0.00111646	0	0.000895109	0.0020132	0.00139994	0.000531834	0	0.0217576	0.00820531	0.00181605	0.00778715	0.00167873	0.0145337	0.00606876	0.00203459	0	0.0110834	0	0.0110384	0.00380342	0.0103591	0	0.0026327	0.000139222	0.000655584
165	Bacteria	Firmicutes	Clostridia	Lachnospirales	Lachnospiraceae	Shuttleworthia	0	0	0	0	0	0	0	0	0	0.000563411	0	0	0	0	0	0	0	0	0	0	0	0	0	0	0	0	0	0	0	0	0	0	0	0	0	0	0	0	0	0	0	0	0
166	Bacteria	Firmicutes	Clostridia	Lachnospirales	Lachnospiraceae	Syntrophococcus	0	0	0	0	0	0	0	0	0.00352526	0	0	0	0	0	0	0	0	0	0	0	0	0	0	0	0	0	0	0.00216323	0	0	0	0	0	0	0	0	0	0	0	0	0	0.00678709	0.00487005
167	Bacteria	Firmicutes	Clostridia	Lachnospirales	Lachnospiraceae	Tuzzerella	0	0	0	0	0	0	0.000627149	0	0	0	0	0	0	0	0	0	0	0	0	0	0	5.92119e-05	0	0	0	0	0	0	0	0	0	0	0	0	0	0	0	0	0	0	0	0	0
168	Bacteria	Firmicutes	Clostridia	Lachnospirales	Lachnospiraceae	Tyzzerella	0.00386924	0.00500911	0	0.000316929	0.00465903	0.00313931	0.0036003	0.00724175	0.0066418	0.00421216	0.00368362	0.0159331	0.00694859	0.00830414	0.0155865	0.0220125	0.012348	0.00273123	0.0041433	0.0230378	0	0.00115463	0	0.00307704	0.00551475	0.0137123	0.000399042	0	0.00148872	0	0	0.00112616	0.00120656	0	0	0	0	0.00591021	0	0.00116938	0	0	0
169	Bacteria	Firmicutes	Clostridia	Lachnospirales	Lachnospiraceae	Bacteroides_pectinophilus_group	0	0	0	0	0	0	0	0	0	0	0	0	0	0	0	0	0	0	0	0	0	0	0	0	0	0	0	0	0	0	0	0	0	0	0	0	0	0	0	0	0	0	0
170	Bacteria	Firmicutes	Clostridia	Lachnospirales	Lachnospiraceae	Eubacterium_eligens_group	0	0	0	0	0	0	0	0	0	0	0	0	0	0	0	0	0	0	0	0	0	0	0	0	0	0	0	0	0	0	0	0	0	0	0	0	0	0	0	0	0.00197453	0	0.000585343
171	Bacteria	Firmicutes	Clostridia	Lachnospirales	Lachnospiraceae	Eubacterium_fissicatena_group	0	0.00998786	0	0.000651466	0.000876058	0.000437445	0.00197436	0.00880369	0.00280999	0.000831701	0.000411369	0.00302613	0.00158235	0	0.00215272	0.005736	0.00189354	0.00177161	0.00503647	0.00229128	0.0087341	0.0126417	0.0190392	0.022451	0.00156885	0.00340605	0.0109737	0.004914	0.0269306	0.0252036	0	0	0.0019163	0.0251851	0.000506555	0	0.000491034	0.000969498	0	0.00259298	0	0	0
172	Bacteria	Firmicutes	Clostridia	Lachnospirales	Lachnospiraceae	Eubacterium_hallii_group	0	0	0	0	0	0	0	0	0	0.00118048	0.000299177	0.000641907	0.000917305	0	0	0	0	0.00147634	0.00200963	0	0	0.00544749	0	0	0	0	0	0.00128191	0.00276749	0.000680565	0	0	0.00220019	0.000675464	0	0	0	0	0	0	0.00210616	0.00212314	0.00313744
173	Bacteria	Firmicutes	Clostridia	Lachnospirales	Lachnospiraceae	Eubacterium_oxidoreducens_group	0	0	0	0	0	0	0	0	0	0.000429265	0	0	0	0	4.13984e-05	0	0	0	0	0	0	0	0	0	0	0	0	0.000186946	0	0	0	0	0	0	8.10488e-05	0	0	0	0.00034788	0	0	0	9.36549e-05
174	Bacteria	Firmicutes	Clostridia	Lachnospirales	Lachnospiraceae	Eubacterium_ruminantium_group	0	0	0	0	0	0	0	0	0.00270781	0	0	0	0	0	0	0	0	0	0	0	0	0	0	0	0	0.000176175	0.000349162	0	0	0	0	0	0	0	0	0	0	0	0	0	0	0.000661307	0.000468274
175	Bacteria	Firmicutes	Clostridia	Lachnospirales	Lachnospiraceae	Eubacterium_ventriosum_group	0	0	0	0	0	0	0	0	0	0	0	0	0	0	0	0	0	0	0	0	0	0	0	0	0	0	0	0	0	0	0	0	0	0	0	0	0	0	0	0	0.00427815	0	0
176	Bacteria	Firmicutes	Clostridia	Lachnospirales	Lachnospiraceae	Eubacterium_xylanophilum_group	0	0	0	0	0	0	0	0	0	0	0	0	0	0	0	0	0	0	0	0	0	0	0	0	0	0	0	0	0	0	0	0	0	0	0	0	0	0	0	0	0.000789811	0	0
177	Bacteria	Firmicutes	Clostridia	Lachnospirales	Lachnospiraceae	Ruminococcus_gauvreauii_group	0	0	0	0	0	0	0.00113816	0	0	0	0	0	0	0.00529113	0.00308418	0.00166687	0.00226691	0	0	0.000770705	0	0.0442017	0.00940293	0	0.00385082	0.00921984	0	0	0.0284765	0.0026542	0	0	0.00735764	0.00294309	0	0	0	0.00805429	0	0.00137275	0.0125712	0.00950193	0.0042613
178	Bacteria	Firmicutes	Clostridia	Lachnospirales	Lachnospiraceae	Ruminococcus_gnavus_group	0.0190486	0.0376138	0.0050996	0.0374153	0.0137581	0.00301065	0.00155626	0.0254171	0.00791907	0.0037829	0.00359013	0.00486016	0.000504518	0.0285868	0.00633396	0.0120603	0.0241892	0.0136316	0.00982484	0.0130187	0	0	0.0171959	0.00668591	0	0	0.0184557	0.00312467	0.00141238	0	0	0.00237745	0.00210556	0	0	0.000649026	0	0	0	0	0	0	0
179	Bacteria	Firmicutes	Clostridia	Lachnospirales	Lachnospiraceae	Ruminococcus_torques_group	0	0.0196418	0	0.00117968	0	0	0.00606244	0.0135605	0	0	0	0	0	0.00110232	0	0.00436328	0.00200021	0	0	0	0	0.00278296	0.0376817	0.00573621	0.00801065	0.00957219	0	0.000721077	0.0103638	0.000725936	0	0	0.00735764	0	0	0	0	0.00639496	0	0.00132191	0.00740448	0.00616059	0.00688363
180	Bacteria	Firmicutes	Clostridia	Lachnospirales	Lachnospiraceae	uncultured	0.00163699	0	0	0	0	0	4.64554e-05	0	0.000868543	0.00112682	0	0	0.000642113	0	0.000227691	0	0	0	0.000223292	4.16597e-05	0	0	0	0	4.75409e-05	0	0	0	0	0	0	0	0	0	0	0	0	0	0	0	0.000855629	0	0.000491688
181	Bacteria	Firmicutes	Clostridia	Monoglobales	Monoglobaceae	Monoglobus	0	0	0	0	0	0	0	0	0	0	0	0	0	0	0	0	0	0	0	0	0	0	0	0	0	0	0	0	0	0	0	0	0	0	0	0	0	0	0.000193267	0	0.000526541	0.000348056	0
182	Bacteria	Firmicutes	Clostridia	Oscillospirales	unidentified	unidentified	0	0	0	0	0	0	0	0	0	0	0	0	0	0	0	0	0	0	0	0	0.000189872	8.88178e-05	4.66646e-05	0	0	0	0	5.34131e-05	0	0	0	0	0	0	0.00111442	0	0	0	1.93267e-05	0	0	0	0
183	Bacteria	Firmicutes	Clostridia	Oscillospirales	Butyricicoccaceae	unidentified	0	0	0	0.000334536	0	0	0.00199758	0	0.00204363	0.000751214	0.000766642	0	0	0	0	0	0	0	0	0	0	0	0	0	0	0	0	0.00371221	0	0	0	0	0.000189264	0	0	0	0	0	0	0	0.00414651	0.00629982	0.00250527
184	Bacteria	Firmicutes	Clostridia	Oscillospirales	Butyricicoccaceae	Butyricicoccus	0.0053078	0.00400729	0	0	0.00694873	0.000643302	0	0.00993965	0	0	0.00420718	0.00905548	0.00307297	0.00957793	0.00834179	0.00296605	0.0197621	0.000270663	0.00173671	0	0	0.000858572	0.000723302	0.0051284	0.0010459	0.000528526	0	0.000587544	0.00148872	0.00210975	0.000240769	0.0044108	0.000969978	0	0.000405244	0	0.00058924	0	0.000386533	0	0.00289598	0.000904946	0.00128775
185	Bacteria	Firmicutes	Clostridia	Oscillospirales	Butyricicoccaceae	UCG-008	0	0	0	0	0	0	0	0	0	0	0.000373972	0	0	0	0	0	0	0	0	0	0	0	0	0	0	8.80876e-05	0	0	0	0	0	0	0	0	0	0	0	0.000167798	0	0	0	0	0
186	Bacteria	Firmicutes	Clostridia	Oscillospirales	Butyricicoccaceae	UCG-009	0	0	0	0	0	0	0	0	0	0	0	0	0	0	0	0	0	0	0	0	0	0	0	0	0	0	0	0	0	0	0	0	0	0	0	0	0	0	0	0	0	0.000522084	0.000959963
187	Bacteria	Firmicutes	Clostridia	Oscillospirales	Butyricicoccaceae	uncultured	0	0	0	0	0	0	0	0	0	0	0	0	0	0	0	0	0	0	0	0	0	0	0	0	0	0	0	0	0	0	0	0	0	0	0	0	0	0	0	0	0	0	0
188	Bacteria	Firmicutes	Clostridia	Oscillospirales	Oscillospiraceae	unidentified	0	0	0	0	0	0	0	0	0.000919634	0	0	4.58505e-05	0.00100904	0	0.000351887	0	0.00056006	0	0.000545824	0	0.0043128	0	0.00221657	0.00243124	0.0058	0.000734063	0.00124701	0.00373892	0	0	0.00192615	0.00118873	0.00189264	0	0.00279618	0.000615743	0.00206234	0.000167798	0.00220324	0.00200829	0	0	0.00220089
189	Bacteria	Firmicutes	Clostridia	Oscillospirales	Oscillospiraceae	Colidextribacter	0	0.00261081	0	0	0.000955699	0	0	0.00266241	0	0	0	0.000641907	0.00160528	0	0.00426404	0.00335825	0.00194687	0	0	0	0.00471967	0.00195399	0.00436314	0.00307704	0.0175188	0.00637167	0.00264366	0.00544814	0.000839791	0.00725936	0.00363342	0.0068821	0.0056306	0	0.00486293	0.00123149	0.0048907	0.0216832	0.00461907	0.0311157	0.00536414	0.00664787	0.0127605
190	Bacteria	Firmicutes	Clostridia	Oscillospirales	Oscillospiraceae	Flavonifractor	0.00411727	0.0010929	0	0	0.00637133	0	0	0.00454384	0	0	0	0.003989	0.00616888	0.00291502	0.00894206	0.00796666	0.00440047	0	0.0014638	0	0	0	0.00146994	0.000455858	0.00125984	0	0	0	0	0	0	0	0.00115924	0	0	0	0	0	0	0	0	0	0
191	Bacteria	Firmicutes	Clostridia	Oscillospirales	Oscillospiraceae	Intestinimonas	0	0	0	0	0	0	0	0	0	8.04872e-05	0	0.00187987	0.00282071	0.000783872	0.00080727	0.00112759	0	0	0.000198482	0	0.000922234	0	0.000769967	0.000493846	0.00237705	0.00132131	0.000124701	0.00104156	0	0.00163336	0.000809858	0.000250258	0.00220019	0.000410103	0.000749701	0.000599101	0.000785654	0.000335595	0.00081172	0.00427079	0	0	0
192	Bacteria	Firmicutes	Clostridia	Oscillospirales	Oscillospiraceae	NK4A214_group	0	0	0	0	0	0	0	0.000603479	0	0.00930969	0	0.00215497	0.0164198	0	0	0	0	0	0.0103459	0.000104149	0.0411208	0.00532907	0.0339252	0.00626804	0.0130262	0.0110403	0.00349162	0.0231279	0.00223308	0.00653343	0.0247335	0.00143898	0.0147626	0.0375847	0.0295423	0.00447662	0.027655	0.00592885	0.0277338	0.011465	0.000658176	0.00957154	0.0136736
193	Bacteria	Firmicutes	Clostridia	Oscillospirales	Oscillospiraceae	Oscillibacter	0	0	0	0.000140857	0	0	0	0	0	0	0	0	0	0	0	0	0	0	0	0	0.00227846	0	0	0	0	0	0.000448923	0.00299113	0	0	0.000853635	0	0.000212922	0	0.000952323	0	0.000805295	0	0.00106297	0.00411826	0	0.00264523	0.00650901
194	Bacteria	Firmicutes	Clostridia	Oscillospirales	Oscillospiraceae	Oscillospira	0	0	0	0	0	0	0	0	0	0.000724385	0	0.000343879	0	0	0	0	0	0	0	0	0.0042043	0	0.00102662	0	0	0	0.00162111	0.00510095	0	0	0.000722306	0.00366002	0	0.000771959	0.000688915	0.00189715	0.000824937	0.00190171	0.0005798	0.0022625	0.0011189	0.00602137	0.010864
195	Bacteria	Firmicutes	Clostridia	Oscillospirales	Oscillospiraceae	Pseudoflavonifractor	0.000694479	0	0	0	0	0	0	0	0	0	0	0	0	0	0	0	0	0	0	0	0	0	0.000466646	0	0.00099836	0	0	0	0	0	0	0	0	0	0	0	0	0	0	0.0019066	0	0	0.000515102
196	Bacteria	Firmicutes	Clostridia	Oscillospirales	Oscillospiraceae	UCG-002	0	0.00100182	0	0	0	0	0	0.0028044	0.001686	0.00566093	0	0.0115543	0.0608632	0	0	0	0.00130681	0	0	0	0.0176309	0.0494123	0.00627639	0.0183863	0.0312106	0.00516781	0.00187051	0.0152494	0.033668	0.104512	0.0834592	0.000938468	0.0259292	0.00653752	0.090106	0.0137294	0.105513	0.00605936	0.097387	0.103592	0.0014809	0.0092931	0.00908452
197	Bacteria	Firmicutes	Clostridia	Oscillospirales	Oscillospiraceae	UCG-003	0	0	0	0	0	0	0	0	0	0	0	0	0	0.00024496	0	0	0	0	0	0	0	0	0.000723302	0	0.0106492	0	0	0	0	0.00263152	0	0	0.00047316	0	0.000263409	0	0.000255338	0.00057797	0	0.000508427	0	0	0.00189651
198	Bacteria	Firmicutes	Clostridia	Oscillospirales	Oscillospiraceae	UCG-005	0	0.000151791	0	0	0	0	0	0	0	0.0039707	0	0	0	0	0	0	0	0	0	0	0.0804785	0.00094739	0.0101262	0.00284911	0.00204426	0.00240773	0.00369114	0.0418492	0.000648929	0.0136794	0.000634754	0.000375387	0.00177435	0.00405278	0	4.99251e-05	0.000412468	0	0.00081172	0.00467753	0.0071083	0.011451	0.0143292
199	Bacteria	Firmicutes	Clostridia	Oscillospirales	Oscillospiraceae	uncultured	0.000545662	0.00303582	0	0.000176072	0.00101543	0	0.00111493	0.00589279	0.00567108	0.0010195	0.000186986	0.00309491	0.0160987	0.00825515	0.00289789	0.00607918	0.00432046	0	0.00855952	0.000729045	0.00401443	0.00935548	0.00361651	0.0218052	0.00955573	0.00819215	0.00184557	0.0040861	0.00391266	0.0061024	0.00945564	0.00115744	0.00707374	0.00487299	0.0128462	0.00169745	0.0104296	0.00356104	0.0132001	0.00800773	0.00210616	0.00299328	0.00894404
200	Bacteria	Firmicutes	Clostridia	Oscillospirales	Oscillospirales	Hydrogenoanaerobacterium	0	0	0	0	0	0	0	0	0	0	0	0.000596057	0.00130716	0	0.000393285	0	0	0	0	0	0	0.00171714	0	0.00201337	0.00411229	0.00390522	0	0	0	0.00653343	0.00190426	0.000344105	0.000993636	0	0.0018236	0.000133134	0.00200342	0.000111865	0.00228055	0.00111854	0	0	0
201	Bacteria	Firmicutes	Clostridia	Oscillospirales	Ruminococcaceae	unidentified	0	0	0	0	0	0	0	0	0	0	0	0	0	0	0	0	0	0	0.000272912	0	0	0	0.000466646	0	0	0	0	0	0	0	0	0	7.0974e-05	0	0	0	0	0	0.000270573	0	0	0.00264523	0.00182627
202	Bacteria	Firmicutes	Clostridia	Oscillospirales	Ruminococcaceae	Anaerotruncus	0	0	0	0	0	0	0	0.00085197	0	0	0	0	0	0	0	0	0	0	0	0	0	0	0.000326653	0	0.000927048	0	0	0	0.00118334	0.0032894	0.000196993	0	0.00158509	0	0.000445768	0	0	0.00022373	0	0	0	0	0
203	Bacteria	Firmicutes	Clostridia	Oscillospirales	Ruminococcaceae	Angelakisella	0	0	0	0	0	0	0	0	0	0	0	0	0	0	0	0	0	0	0	0	0	0	0	0	0	0	0	0	0	0	0	0	0	0	0	0	0	0	0	0	0	0	0
204	Bacteria	Firmicutes	Clostridia	Oscillospirales	Ruminococcaceae	Candidatus_Soleaferrea	0	0	0	0	0	0	0	0	0	0.00134145	0	0	0	0	0	0	0	0	0	0	0	0	0.000373317	0	0	0	0	0	0	0	0	0	0	0	0	0	0	0	0	0	0	0.000626501	0
205	Bacteria	Firmicutes	Clostridia	Oscillospirales	Ruminococcaceae	Caproiciproducens	0	0	0	0	0	0	0	0	0	0	0	0	0	0	0	0	0	0	0	0	0	0	0	0	0	0	0	0	0	0	0	0	0.00023658	0	0	0	0	0	0	0	0	0	0
206	Bacteria	Firmicutes	Clostridia	Oscillospirales	Ruminococcaceae	DTU089	0	0	0	0	0	0	0	0	0	0	0	0	0	0	0	0	0	0	0	0	0	0	0	0	0	0	0	0	0	0	0	0.000156411	0	0	0	0	0	0	0	0	0	0	0
207	Bacteria	Firmicutes	Clostridia	Oscillospirales	Ruminococcaceae	Faecalibacterium	0.00823454	0	0	0.00102122	0	0.000360249	0	0	0	0	0.00301047	0	0	0	0	0	0.00320034	0	0.00265469	0	0	0.0115167	0	0	0	0.00264263	0	0	0.0110891	0.00503618	0.000941187	0.00190822	0.00094632	0	0	0	0.00102135	0	0.00102431	0.0227775	0.0293547	0.0136438	0.00885039
208	Bacteria	Firmicutes	Clostridia	Oscillospirales	Ruminococcaceae	Fournierella	0	0	0	0	0	0	0	0	0	0	0	0	0	0.000514416	0	0	0	0	0	0.00724879	0	0.00423365	0	0	0	0	0	0.000427305	0.111826	0.00133845	0	0	0	0	0	0	0	0	0	0	0.00177708	0.00459434	0.00388668
209	Bacteria	Firmicutes	Clostridia	Oscillospirales	Ruminococcaceae	Incertae_Sedis	0	0.000607165	0	0	0.000358387	0	0.000232277	0	0	0.000429265	0	0	0.000206394	0.000514416	0	0	0	4.92114e-05	0.000471394	0	0.000515366	0	0	0.000227929	0	0	0	0.00106826	0	0.000272226	0	0	0	0	0	0	0	0	0	0	0.00404778	0.00710034	0.00430812
210	Bacteria	Firmicutes	Clostridia	Oscillospirales	Ruminococcaceae	Negativibacillus	0	0	0	0	0	0	0	0	0	0	0	0	0	0	0	0	0	0	0	0.00102066	0	0.00577316	0	0	0	0.010688	0	0.00117509	0.000610757	0.00274495	0	0	0.00324115	0	0	0	0	0.00292714	0	0.00948217	0.00115181	0.00285406	0.0047764
211	Bacteria	Firmicutes	Clostridia	Oscillospirales	Ruminococcaceae	Paludicola	0	0	0	0	0	0	0	0	0	0	0	0	0	0	0	0	0	0	0	0	0	0	0	0	0	0	0	0	0	0	0	0	0	0	0	0	0	0	0	0	0	0	0
212	Bacteria	Firmicutes	Clostridia	Oscillospirales	Ruminococcaceae	Pygmaiobacter	0	0	0	0	0	0	0	0	0	0	0	0.000320954	0	0	0	0	0	4.92114e-05	0.00124051	0.0115397	0	0	0	0	0	0	0	0	0	0	0	0	0	0	0	0	0	0	0	0	0	0	0.000913135
213	Bacteria	Firmicutes	Clostridia	Oscillospirales	Ruminococcaceae	Ruminococcaceae	0	0	0	0	0	0	0	0	0	0	0	0	0	0	0	0	0	0	0	0	0	0	0	0	0	0	0	0	0	0	0	0	0	0	0	0	0	0	0	0	0	0	0
214	Bacteria	Firmicutes	Clostridia	Oscillospirales	Ruminococcaceae	Ruminococcus	0.00193462	0.00604129	0	0.000387358	0.000856147	0	0	0.0112176	0.00189036	0.00906823	0.000542259	0.000527281	0	0	0.0025667	0.0017159	0.00632067	0	0.00637622	0	0.0527843	0.0643337	0.0371451	0.0181583	0.00767786	0.00372904	0.00476357	0.0229676	0.0375997	0.0419909	8.75523e-05	0.000844621	0.00939223	0.0075266	0.000162098	0.000416043	0	0.00169662	0.00017394	0.0163714	0.00513377	0.0129129	0.0105596
215	Bacteria	Firmicutes	Clostridia	Oscillospirales	Ruminococcaceae	Subdoligranulum	0.00257949	0	0	0.000950788	0	0	0	0	0.00659071	0	0.0026926	0.00174232	0.00100904	0	0	0	0	0	0	0	0.0158407	0.0242177	0.0299587	0	0.00118852	0	0.00294294	0.021659	0.0226171	0.137247	0	0.00137642	0.0125624	0.00243649	0	0	0	0.00292714	0	0.0380304	0.0323165	0.0311162	0.0351908
216	Bacteria	Firmicutes	Clostridia	Oscillospirales	Ruminococcaceae	UBA1819	0	0	0	0	0	0	0	0.000638978	0	0	0	0.00529574	0.00176581	0	0.0026909	0.00183846	0.000480051	0.00615142	0.0024314	0.000291618	0	0.00165793	0.00555309	0.00926911	4.75409e-05	0.00138004	0	0	0.00681376	0.00106622	0	0	0.00319383	0.0105903	0	0	0.000176772	0.000503393	0	0.00233877	0	0	0
217	Bacteria	Firmicutes	Clostridia	Oscillospirales	Ruminococcaceae	Eubacterium_siraeum_group	0	0	0	0	0	0	0	0	0	0.00059024	0	0	0	0	0	0	0	0	0	0	0	0	0	0	0	0	0	0.00291101	0	0.000226855	0	0	0	0	0	0	0	0	0	0	0	0	0.000772653
218	Bacteria	Firmicutes	Clostridia	Oscillospirales	Ruminococcaceae	uncultured	0	0.00388585	0	0	0	0	0	0.00422435	0	0.00126097	0	0.00139844	0.00279778	0.00146976	0.00293929	0.000931487	0.00160017	0	0.000719496	0	0.00509941	0.0125233	0.00793299	0	0.000427869	0.00707637	0.000548683	0.00376562	0.00753903	0.00964134	0	0.000218976	0.020133	0.0225798	0	0	0	0.00389664	0	0.0132445	0.00131635	0.00421148	0.00472957
219	Bacteria	Firmicutes	Clostridia	Oscillospirales	UCG-010	UCG-010	0	0	0	7.04287e-05	0	0	0	0	0	0.00115365	0	0.000229253	0.00052745	0	0	0	0	0	0	0	0.000922234	0	0	0.000531834	0.00820081	0.000499163	0	0.00077449	0	0.0101631	0	0	0	0	0	0	0.000196413	0.000689835	0.000154613	0.00129649	9.87264e-05	0.00031325	0.000210723
220	Bacteria	Firmicutes	Clostridia	Oscillospirales	UCG-011	UCG-011	0	0	0	0	0	0	0	0	0	0	0	0	0	0	0	0	0	0	0	0	0	0	6.9997e-05	0	0	0	0	8.01196e-05	0	0	0	0	0	0	0	0	0	0	0	0	0	0	0
221	Bacteria	Firmicutes	Clostridia	Oscillospirales	Clostridium_methylpentosum_group	Clostridium_methylpentosum_group	0.000198423	0	0	0	0	0	0	0	0	0	0	0	0	0	0	0	0	0	0	0	0	0.00257572	0.0022399	0	0.000332787	0.000822151	0	0	0.00114517	0	0	0	0.000638766	0	0	0	0	0	0	0	0	0	0
222	Bacteria	Firmicutes	Clostridia	Oscillospirales	Eubacterium_coprostanoligenes_group	Eubacterium_coprostanoligenes_group	0	0.0486339	0	0.00218329	7.96416e-05	0	0.0169562	0.0444444	0.00362745	0.00351461	0.000373972	0.00891793	0.0100904	0.00286603	0.00430544	0.00703518	0.015495	0.0069142	0.0108917	0.00104149	0.00447555	0.0365929	0.0069297	0.0216912	0.0293328	0.057991	0.00182063	0.00349856	0.013952	0.0211429	0.0251494	0.00218976	0.0280347	0.0429161	0.0231799	0.00279581	0.0212912	0.0327392	0.0266708	0.0367847	0.00365288	0.0068219	0.00709436
223	Bacteria	Firmicutes	Clostridia	Oscillospirales	uncultured	uncultured	0	0	0	0	0	0	0	0	0	0	0	0	0	0	0	0	0	0	0	0	0	0	0	0	0	0.00011745	0	0	0	0	0	0	0	0	0	0	0	0	0	0	0	0	0
224	Bacteria	Firmicutes	Clostridia	Peptococcales	Peptococcaceae	Peptococcus	0	0	0	0	0	0	0.000185822	0	0	0	0.000186986	0	0	0.000636896	0	0	0.00221357	0.000738171	0.000769116	0	0	0	0	0	0	0	0	0	0	0	0.000262657	0	0	0	0	0	0	0	0	0	0	0.00135742	0.00105362
225	Bacteria	Firmicutes	Clostridia	Peptococcales	Peptococcaceae	uncultured	0	0	0	0	0	0	0	0	0	0	0	0	0	0	0	0	0.000960102	0	0	0	0	0	0.000116662	0	0.000546721	0	0	0	0	0	0	0	0	0	0	0	0	0	0	0	0	0	0
226	Bacteria	Firmicutes	Clostridia	Peptostreptococcales-Tissierellales	Anaerovoracaceae	unidentified	0	0	0	0	0	0	0	0	0	0	0	0	0	0	0	0	0	0	0	0	0	0	0	0	0	0	0	0	0	0	0	0	0	0	0	0	0	0	0	0	0	0	0
227	Bacteria	Firmicutes	Clostridia	Peptostreptococcales-Tissierellales	Anaerovoracaceae	Anaerovorax	0	0	0	0	0	0	0	0	0	0	0	0	0	0	0	0	0	0	0	0	0	0	0	0	0	0	0	0	0	0	0.000372097	0	0.000378528	0	0	0	0	0	0	0	0	0	0
228	Bacteria	Firmicutes	Clostridia	Peptostreptococcales-Tissierellales	Anaerovoracaceae	Family_XIII_AD3011_group	0	0	0	0	0	0	0	0	0	0.00142194	0	0	0	0	0.00140755	0	0	0	0.000793926	0	0.00688963	0	0	0	0.000736885	0.00208474	0.000748204	0.00216323	0	0.000725936	0.0117539	0.000406669	0	0.00135093	0.0103337	0.00201365	0.0084065	0.00221866	0.0087743	0.00610113	0.000296179	0.00616059	0.00423788
229	Bacteria	Firmicutes	Clostridia	Peptostreptococcales-Tissierellales	Anaerovoracaceae	Family_XIII_UCG-001	0	0	0	0	0	0	0	0.000141995	0	0.000402436	0	0	0	0	0	0	0	0	0	0	0	0	0	0	0	0.000557888	0	0	0	0	0	0	0	0	0	0	0	0	0	0	0	0	0
230	Bacteria	Firmicutes	Clostridia	Peptostreptococcales-Tissierellales	Anaerovoracaceae	Mogibacterium	0	0	0	0	0	0	0	0	0	0	0	0	0	0	0	0	0	0	0.000942788	0	0	0	0	0	0.000356557	0.000587251	0	0	0.000343551	0.00122502	0.00135706	0	0	9.64948e-05	0.00121573	0.00058246	0.00115884	0	0.00123691	0.00111854	0	0.000208834	0
231	Bacteria	Firmicutes	Clostridia	Peptostreptococcales-Tissierellales	Anaerovoracaceae	S5-A14a	0	0.00176078	0	0	0	0	0	0.00326589	0	0	0	0	0	0	0	0	0	0	0	0	0	0	0	0	0	0	0	0	0	0	0	0	0	0	0	0	0	0	0	0	0	0	0
232	Bacteria	Firmicutes	Clostridia	Peptostreptococcales-Tissierellales	Anaerovoracaceae	Eubacterium_brachy_group	0	0	0	0	0	0	0	0	0	0	0	0	0	0	0	0	0	0	0	0	0	0.000828966	0.00279988	0	0	0.0014094	0	0	0.000381723	0	0	0	0.000804372	0	0	0	0	0	0	0	0	0	0
233	Bacteria	Firmicutes	Clostridia	Peptostreptococcales-Tissierellales	Anaerovoracaceae	Eubacterium_nodatum_group	0	0	0	0	0	0	0	0	0	0	0	0	0	0	0	0	0	0	0	0	8.13736e-05	0	0	0	0.00213934	0	0	0	0	0	0	0	0	0	0	0	0	0.000242375	0	0	0	0	9.36549e-05
234	Bacteria	Firmicutes	Clostridia	Peptostreptococcales-Tissierellales	Peptostreptococcaceae	unidentified	0	0	0	0	0	0	0	0	0	0.000241462	0	0	0	0	0	0	0	0	0	0	5.42491e-05	0.000266454	0	0.00113964	0	5.87251e-05	0	0	0	0	0	0	7.0974e-05	0	0	0	0	0.000298307	0	0.00055927	0	0	0
235	Bacteria	Firmicutes	Clostridia	Peptostreptococcales-Tissierellales	Peptostreptococcaceae	Clostridioides	0.00803611	0.00261081	0.017045	0.0303372	0.00449975	0.00522361	0.00792065	0	0	0.00818287	0.00278609	0.00105456	0.00146769	0.00232712	0.00819689	0.010467	0.00440047	0.000688959	0.00295241	0.00529078	0	0	0.00326653	0	0	0	0.00172087	0	0	0	0	0	0	0.0225074	0	0	0	0	0	0	0	0	0
236	Bacteria	Firmicutes	Clostridia	Peptostreptococcales-Tissierellales	Peptostreptococcaceae	Intestinibacter	0	0	0	0	0	0	0	0	0.00199254	0	0	0	0	0	0	0	0	0	0	0	0.00151897	0	0	0	0	0	0.000748204	0.000827903	0	0	0	0	0	0	0	0	0	0	0	0	0.00315925	0.00529045	0.00634512
237	Bacteria	Firmicutes	Clostridia	Peptostreptococcales-Tissierellales	Peptostreptococcaceae	Peptostreptococcaceae	0	0	0	0	0	0	0	0	0	0	0	0	0	0	0	0	0	0	0	0	0	0	0	0	0	0	0	0	0	0	0	0	0	0	0	0	0	0	0	0	0	0	0
238	Bacteria	Firmicutes	Clostridia	Peptostreptococcales-Tissierellales	Peptostreptococcaceae	Peptostreptococcus	0.0897862	0.098725	0.000571773	0.00357426	0.167287	0	0.002346	0.0709975	0.0587544	0.00888042	0.00461855	0.00403485	0.0164886	0.0660657	0.146095	0.0193161	0.050032	0.00607761	0.00910534	0.0168722	0	0	0	0.0178924	0.000760655	0	0.00902833	0	0.00267206	0	0	0	0.00070974	0.000337732	0.000303933	0.00078216	0	0	0	0	0.000658176	0.000765723	0.00283306
239	Bacteria	Firmicutes	Clostridia	Peptostreptococcales-Tissierellales	Peptostreptococcaceae	Romboutsia	0	0	0	0	0	0	0	0.00205893	0	0.0182974	0	0	0	0	0	0	0	0	0	0.00291618	0.057287	0.00159872	0.0263422	0	0.00190164	0.0129782	0.0155128	0.0332764	0.00374089	0.00256346	0.00118196	0	0.0670941	0.0260777	0.000911799	0.00392744	0	0.00365426	0.00106297	0.0100669	0	0.00229717	0.0023882
240	Bacteria	Firmicutes	Clostridia	Peptostreptococcales-Tissierellales	Peptostreptococcaceae	Terrisporobacter	0	0	0	0	0	0.00391128	0.0020905	0	0.00674398	0.0167413	0.00162678	0.00153599	0.00704032	0	0	0.00178943	0.00232025	0.00413376	0.00148861	0.0103524	0.0140505	0	0.00130661	0	0.000142623	0	0.00443935	0.0205106	0.000897049	0	0.00140084	0.00218976	0.00390357	0.0032567	0.00129678	0.00504244	0.000942785	0.00216273	0.00150748	0.00216082	0.00941192	0.0231805	0.0239756
241	Bacteria	Firmicutes	Clostridia	Peptostreptococcales-Tissierellales	Peptostreptococcaceae	uncultured	0	0	0	0	0	0	0	0	0	0	0	0	0	0	0	0	0	0	0	0	0	0	0	0	0	0	0	5.34131e-05	0	0	0	0	7.0974e-05	0	0	0	0	0	0	0	0	0	0
242	Bacteria	Firmicutes	Clostridia	Peptostreptococcales-Tissierellales	Peptostreptococcales-Tissierellales	unidentified	0	0	0	0	0	0	0	0	0	0	0	0	0	0	0	0	0	0	0	0	0	0	0	0	0	0	0	0	0	0	0	0	0	0	0	0	0	0	0	0	0	0	0
243	Bacteria	Firmicutes	Clostridia	Peptostreptococcales-Tissierellales	Peptostreptococcales-Tissierellales	Anaerococcus	0	0	0	0	0	0	0	0	0	0	0	0.000320954	0	0	0	0	0	0	0	0	0	0	0	0	0	0	0.00202015	0	0	0	0.000766082	0	0	0.000627216	0.000547079	0	0	0	0.00100499	0	6.58176e-05	0	0
244	Bacteria	Firmicutes	Clostridia	Peptostreptococcales-Tissierellales	Peptostreptococcales-Tissierellales	Finegoldia	0	0	0	0	0	0	0	0	0	0	0	0	0	0	0	0	0	0	0	0	0	0	0	0	0	0	0	0	0.00133603	0	0	0	0	0	0.000222884	0	0	0	0	0	0	0	0
245	Bacteria	Firmicutes	Clostridia	Peptostreptococcales-Tissierellales	Peptostreptococcales-Tissierellales	Gallicola	0	0	0	0	0	0	0	0	0	0	0	0	0	0	0	0	0	0	0	0	0	0	0	0	0	0	0	0	0	0	0	0	0	0	0	0	0	0	0	0	0.000460723	0	0.000585343
246	Bacteria	Firmicutes	Clostridia	Peptostreptococcales-Tissierellales	Peptostreptococcales-Tissierellales	Helcococcus	0	0	0	0	0	0	0	0	0	0	0	0	0	0	0	0	0	0	0	0	0	0	0	0	0	0	0	0	0	0	0	0	0	0	0	0	0	0	0	0	0	0	0
247	Bacteria	Firmicutes	Clostridia	Peptostreptococcales-Tissierellales	Peptostreptococcales-Tissierellales	Parvimonas	0	0	0	0	0	0	0	0	0	0	0	0	0	0	0	0	0	0	0	0	0	0	0	0	0	0	0.00271848	0	0	0	0	0	0	0	0	0	0	0	0	0	0	0	0
248	Bacteria	Firmicutes	Clostridia	Peptostreptococcales-Tissierellales	Peptostreptococcales-Tissierellales	Peptoniphilus	0	0	0	0	0	0	0	0.000248491	0	0	0.000373972	0.000275103	0	0	0	0	0.000853424	0	0.000694686	0	0	0	0	0	0	0	0	0	0	0	0	0	0.000141948	0	0	0	0	0	0	0	0.000592359	0	0.000936549
249	Bacteria	Firmicutes	Clostridia	Peptostreptococcales-Tissierellales	Peptostreptococcales-Tissierellales	Tissierella	0	0	0	0	0	0	0	0	0	0	0	0	0	0	0	0	0	0	0	0	0	0	0	0	0	0	0	0	0	0	0	0	0	0	0	0	0	0	0	0	0	0	0.000421447
250	Bacteria	Firmicutes	Clostridia	Peptostreptococcales-Tissierellales	Peptostreptococcales-Tissierellales	W5053	0	0	0	0	0	0	0	0	0	0	0	0	0	0	0	0	0	0	0	0	0	0	0	0	0	0	0	0	0	0	0	0	0	0	0	0	0	0	0	0	0	0	7.02412e-05
251	Bacteria	Firmicutes	Clostridia	uncultured	uncultured	uncultured	0	0	0	0	0	0	0	0	0	0	0	0	0	0	0	0	0	0	0	0	0	0	0	0	0	0	0	0	0	0	0	0	0	0	0	0	0	0	0	0	0	0	0.000234137
252	Bacteria	Firmicutes	Negativicutes	Acidaminococcales	Acidaminococcaceae	Acidaminococcus	0	0	3.09066e-05	0.000387358	0	0	0	0	0.000306545	0	0	0	0	0	0	0	0	0	0	0	0	0	0	0	0.000784426	0	0	0	0	0	0	0	0	0	0	0	0	0	0	0	0	0.00257562	0.00182627
253	Bacteria	Firmicutes	Negativicutes	Acidaminococcales	Acidaminococcaceae	Phascolarctobacterium	0	0	3.09066e-05	0	0	0.000566106	0.00432036	0	0.0038829	0.00439997	0	0.00334709	0.0220841	0.00240061	0	0	0.00258694	0.0047735	0.0256786	0.00208299	0.00509941	0	0.00520311	0	0.0329696	0.00516781	0.00117219	0.00376562	0.000343551	0.0197364	0.0390921	0.0355366	0.0239182	0.00882928	0.0426317	0.00930271	0.035708	0.0123611	0.0444706	0.0390726	0.0296508	0.0320908	0.048724
254	Bacteria	Firmicutes	Negativicutes	Acidaminococcales	Acidaminococcaceae	Succiniclasticum	0.00501017	0	0	0	0	0	0	0	0	0	0	0	0	0	0	0	0	0	0	0	0	0	0	0	0	0	0	0	0	0	0	0	0	0	0	0	0	0	0	0	0	0	0
255	Bacteria	Firmicutes	Negativicutes	Veillonellales-Selenomonadales	Selenomonadaceae	unidentified	0	0	0	0	0	0	0	0	0	0.000965847	0	0	0	0	0	0	0	0	4.96204e-05	0	0	0	0	0	0	0	0	0	0	0	0	0	0	0	0	0	0	0	0	0	0	0.00375901	0.00564271
256	Bacteria	Firmicutes	Negativicutes	Veillonellales-Selenomonadales	Selenomonadaceae	Anaerovibrio	0	0	4.636e-05	0	0	0	0	0	0.00122618	0	0.000729245	0	0	0	0	0	0	0	0	0	0	0	0	0	0	0	0	0	0	0	0.000700418	0.341039	0	0	0.000769963	0.00111499	0.000785654	0	0.000792393	0	0	0.00219275	0.0034184
257	Bacteria	Firmicutes	Negativicutes	Veillonellales-Selenomonadales	Selenomonadaceae	Megamonas	0.0164195	0	0	0	0	0	0	0	0	0	0	0	0	0	0	0	0	0	0	0	0	0	0	0	0	0	0	0	0	0	0	0	0.00243677	0	0	0	0	0	0	0	0	0	0
258	Bacteria	Firmicutes	Negativicutes	Veillonellales-Selenomonadales	Selenomonadaceae	Mitsuokella	0	0	0	0	0	0.0081056	0	0	0	0	0	0	0	0.00169022	0	0	0	0	0	0	0	0	0	0	0	0	0	0	0	0	0	0	0	0	0	0	0	0	0	0	0	0.00703073	0.00257551
259	Bacteria	Firmicutes	Negativicutes	Veillonellales-Selenomonadales	Selenomonadaceae	Schwartzia	0	0	0	0	0	0	0	0	0	0	0	0	0	0	0	0	0	0	0	0	0	0	0	0	0	0	0	0	0	0	0	0	0	0	0	0	0	0	0	0	0	0.00135742	0.0023882
260	Bacteria	Firmicutes	Negativicutes	Veillonellales-Selenomonadales	Selenomonadaceae	Selenomonas	0.00272831	0	0	0	0	0	0	0	0	0.00273657	0	0	0	0	0	0	0	0	0	0	0	0	0.000419982	0	0	0	0	0	0	0	0	0	0	0	0	0	0	0	0	0	0	0	0.000655584
261	Bacteria	Firmicutes	Negativicutes	Veillonellales-Selenomonadales	Selenomonadaceae	uncultured	0	0	0	0	7.96416e-05	0	0	0	0.00510908	0.00871945	0.00155198	0	0	0	0	0	0	0	0	0	0	0	0	0	0	0.000176175	0	0.00152227	0	0.000136113	0	0	0	0	0	0	0	0.000205086	0	0	0.00141508	0.00675229	0.00826504
262	Bacteria	Firmicutes	Negativicutes	Veillonellales-Selenomonadales	Veillonellaceae	unidentified	0	0	0	0	0	0	0	0	0	0	0	0	0	0	0	0	0	0	0	0	0	0	0	0	0	0	0	0	0	0	0	0	0	0	0	0	0	0	0	0	0	0	0
263	Bacteria	Firmicutes	Negativicutes	Veillonellales-Selenomonadales	Veillonellaceae	Allisonella	0	0	0	0	0	0.00172405	0.00225309	0	0.00148163	0.00252193	0	0	0	0.00139627	0	0	0	0	0.00238178	0.00560323	0	0	0	0.000265917	0	0	0	0	0	0	0	0	0	0	0	0	0	0	0	0	0	0.00031325	0
264	Bacteria	Firmicutes	Negativicutes	Veillonellales-Selenomonadales	Veillonellaceae	Dialister	0	0	0	0	0	0	0	0	0.00321872	0	0	0.000343879	0	0	0	0	0	0	0	0	0	0	0	0	0.000142623	0	0.000299282	0	0	0	0	0	0	0	0	0	0	0	0	0	0	0	0
265	Bacteria	Firmicutes	Negativicutes	Veillonellales-Selenomonadales	Veillonellaceae	Megasphaera	0.00451411	0	0.00032452	0.000545823	0	0.0871031	0	0	0.0121085	0	0.00332835	0.00229253	0	0.0125664	0	0	0.000880094	0.000565931	0.0041433	0.00287452	0.00187159	0.00254611	0.000256656	0.00869929	0.00363688	0.000880876	0.00900339	0.000747783	0.00190862	0.00451442	0.00337076	0.00237745	0.00241312	0	0.00522765	0.000732235	0.00506747	0.00132374	0.00458042	0.00259298	0.00266561	0.0241203	0.0105362
266	Bacteria	Firmicutes	Negativicutes	Veillonellales-Selenomonadales	Veillonellaceae	Veillonella	0.0792698	0.00321797	0.00353881	0.0224844	0.0734694	0.0935618	0.000464554	0.00433085	0.0021969	0.0046146	0.0012715	0.0154975	0.00249966	0.0654288	0.184637	0.198676	0.0180019	0.0122044	0.00709572	0.00195801	0.00827298	0	0.00247323	0.00543231	0.00691721	0.00455119	0.00309258	0.0110031	0.0138375	0	0.00860201	0.00325336	0.00513379	0.00337732	0.0116508	0.0159927	0.0058924	0.00680513	0.0130455	0.00231334	0	0	0
267	Bacteria	Firmicutes	uncultured	uncultured	uncultured	uncultured	0	0	0	0	0	0	0	0	0	0	0	0	0	0	0.000455383	0	0	0	0	0	0	0.000325665	0	0	0.000285246	0	0	0	0	0	6.56642e-05	0	0	0	0	0	0	0	0	0	0	0	0
268	Bacteria	Fusobacteriota	Fusobacteriia	Fusobacteriales	Fusobacteriaceae	Fusobacterium	0.13339	0.00300546	0	0.00109165	0.262101	0.0819052	0.0887764	0.013028	0.041077	0.010517	0.00282349	0.0489913	0.115649	0.0821351	0.0485811	0.0323079	0.012908	0.05086	0.122786	0.000749875	0	0	0	0.00854733	0.0111008	0	0.0118964	0	0.00122151	0	0.0552455	0.0282792	0.000378528	0	0.0429153	0.36031	0.0492605	0.000671191	0.0405667	0	0	0	0
269	Bacteria	Fusobacteriota	Fusobacteriia	Fusobacteriales	Leptotrichiaceae	Leptotrichia	0.00377003	0	0	5.28216e-05	0	0	0	0	0	0	0	0	0	0	0	0	0	0	0	0	0	0	0	0	0	0	0	0	0	0	0	0	0	0	0	0	0	0	0	0	0	0	0
270	Bacteria	Patescibacteria	Saccharimonadia	Saccharimonadales	Saccharimonadaceae	unidentified	0	0	0	0	0	0	0	0	0	0	0	0	0	0	0	0	0	0	0	0	0	0	0	0	0	0	0	0	0	0	0	0	0	0	0	0	0	0	0	0	0	0	0
271	Bacteria	Patescibacteria	Saccharimonadia	Saccharimonadales	Saccharimonadaceae	Candidatus_Saccharimonas	0	0	0	0	0	0	0	0	0	0	0	0	0	0	0	0	0	0	0	0	0	0	0	0	0	0	0	0	0	0	0	0	0	0	0	0	0	0	0	0	0	0	0
272	Bacteria	Patescibacteria	Saccharimonadia	Saccharimonadales	Saccharimonadaceae	TM7x	0.000694479	0	0	0	0	0	0	0	0	0	0	0	0	0	0	0	0	0	0	0	0	0	0	0	0	0	0	0	0	0	0	0	0	0	0	0	0	0	0	0	0	0	0
273	Bacteria	Planctomycetota	Planctomycetes	Pirellulales	Pirellulaceae	p-1088-a5_gut_group	0	0	0	0	0	0	0	0	0	0	0	0	0	0	0	0	0	0	0	0	0.00195297	0	0	0.000835739	0.000309016	0	0.000423982	0.000721077	0	0.000975477	0	0	0.000378528	0	0	0	0	0	0	0.00605028	0	0	0
274	Bacteria	Proteobacteria	Alphaproteobacteria	Rhodospirillales	uncultured	uncultured	0	0	0	0	0	0	0	0	0	0	0	0	0	0	0	0	0	0	0	0	0	0	0	0	0	0	0	0	0	0	0	0	0	0	0	0	0	0	0	0.0033302	0	0	0
275	Bacteria	Proteobacteria	Gammaproteobacteria	Aeromonadales	Succinivibrionaceae	Ruminobacter	0	0	0	0	0	0	0	0	0	0.000402436	0	0	0	0	0	0	0	0	0	0	0	0	0	0	0	0	0	0	0	0	0	0	0	0	0	0	0	0	0	0	0	0	0
276	Bacteria	Proteobacteria	Gammaproteobacteria	Aeromonadales	Succinivibrionaceae	Succinivibrio	0	0	0	0	0	0	0	0	0	0.0014756	0.000579656	0	0	0	0	0	0	0	0	0	0	0	0	0	0	0	0.000473863	0	0	0	0	0	0	0	0	0	0	0.000205086	0	7.62641e-05	0.000855629	0.00536006	0.0110513
277	Bacteria	Proteobacteria	Gammaproteobacteria	Aeromonadales	Succinivibrionaceae	uncultured	0	0	0	0	0	0	0	0	0	0	0	0	0	0	0	0	0	0	0	0	0	0	0	0	0	0	0	0	0	0	0	0	0	0	0	0	0	0	0	0	0	0	0.000210723
278	Bacteria	Proteobacteria	Gammaproteobacteria	Burkholderiales	Burkholderiaceae	Lautropia	0	0	0	0	0	0	0	0	0	0	0	0	0	0	0	0	0	0	0	0	0	0	0	0.000873727	0	0	0	0	0	0	0	0	0	0	0	0	0	0	0	0	0	0	0
279	Bacteria	Proteobacteria	Gammaproteobacteria	Burkholderiales	Comamonadaceae	unidentified	0	0	0	0	0	0	0	0	0	0	0	0	0	0	0	7.35384e-05	0	0	0	0	0	0	0	0	0	0	0	0	0	0	0	0	0	0	0	0	0	0	0	0	0	0	0
280	Bacteria	Proteobacteria	Gammaproteobacteria	Burkholderiales	Comamonadaceae	Comamonas	0	0	0	0	0	0	0	0	0	0	0	0	0	0	0.000289789	0.0176247	0	0	0.000521014	0	0	0	0	0	0	0	0	0	0	0	0	0	0	0	0	0	0	0	0	0	0	0	0
281	Bacteria	Proteobacteria	Gammaproteobacteria	Burkholderiales	Neisseriaceae	Neisseria	0.0147825	0	0	0.000721895	0	0	0	0	0	0.000402436	0.00190726	0.00174232	0	0	0	0	0	0	0	0.000354108	0	0	0.000396649	0.00436864	0	0	0.00134677	0	0	0	0	0	0	0	0	0	0.000235696	0.000279663	0	0	0	0.000139222	0.000257551
282	Bacteria	Proteobacteria	Gammaproteobacteria	Burkholderiales	Oxalobacteraceae	Oxalobacter	0	0	0	0	0	0	0	0	0	0	0	0	0	0	0	0	0	0	0	0	0	0	0	0	0	0	0	0	0	0	0	0	0	0	0	0	0	0	0	0	0	0	0
283	Bacteria	Proteobacteria	Gammaproteobacteria	Burkholderiales	Sutterellaceae	Parasutterella	0	0	0	0	0	0	0	0	0	0	0	0	0	0	0	0	0	0	0	0	0	0	0	0	0	0	0	0	0	0	0	0	0	0	0	0	0	0.000205086	0	0	0	0.000417667	0.0011941
284	Bacteria	Proteobacteria	Gammaproteobacteria	Burkholderiales	Sutterellaceae	Sutterella	0.0026787	0.0031269	0	0	0.00577402	0.00311358	0.00081297	0.0028044	0.00311654	0.000375607	9.34929e-05	0	0	0.00149426	0.00395355	0	5.3339e-05	0	0.00999851	0.00833194	0	0.00118424	0	0.000569822	0.00435	0	0	0	0.0012406	0.00145187	0.00496859	0.000437952	0.00125387	0	0.00530869	0.000948577	0.00599061	0.00214408	0.00475436	0.00185576	0	0	0
285	Bacteria	Proteobacteria	Gammaproteobacteria	Burkholderiales	T34	T34	0	0	0	0	0	0	0	0	0	0	0	0	0	0	0	0	0	0	0	0	0	0	0	0	0	0	0	0	0	0	0	0	0	0	0	0	0	0	0	0	0.000658176	0	0
286	Bacteria	Proteobacteria	Gammaproteobacteria	Cardiobacteriales	Wohlfahrtiimonadaceae	unidentified	0	0	0	0	0	0	0	0	0	0	0	0	0	0	0	0	0	0	0	0	0	0	0	0	0	0	0	0	0	0	0	0	0	0	0	0	0	0	0	0	0	0	0.00149848
287	Bacteria	Proteobacteria	Gammaproteobacteria	Cardiobacteriales	Wohlfahrtiimonadaceae	Ignatzschineria	0	0	0	0	0	0	0	0	0	0	0	0	0	0	0	0	0	0	0	0	0	0	0	0	0	0	0	0	0	0	0	0	0	0	0	0	0	0	0	0	0	0.000939751	0.00182627
288	Bacteria	Proteobacteria	Gammaproteobacteria	Cardiobacteriales	Wohlfahrtiimonadaceae	Koukoulia	0	0	0	0	0	0	0	0	0	0	0	0	0	0	0	0	0	0	0	0	0	0	0	0	0	0	0	0	0	0	0	0	0	0	0	0	0	0	0	0	0	0.00574293	0.0137673
289	Bacteria	Proteobacteria	Gammaproteobacteria	Cardiobacteriales	Wohlfahrtiimonadaceae	Wohlfahrtiimonas	0	0	0	0	0	0	0	0	0	0	0	0	0	0	0	0	0	0	0	0	0	0	0	0	0	0	0	0	0	0	0	0	0	0	0	0	0	0	0	0	0	0.000139222	0.000163896
290	Bacteria	Proteobacteria	Gammaproteobacteria	Enterobacterales	Enterobacteriaceae	unidentified	0	0	0.0119145	5.28216e-05	0	0	0	0	0	0	0.000355273	9.17011e-05	0	0	0	0	0.000853424	0	0	0	0.00292945	0	0	0	0	0	0.019154	0.00186946	0	0	0	0.00231489	0	0.00414928	0.000384982	0	0.00029462	0	0.000251247	0	0	0	0
291	Bacteria	Proteobacteria	Gammaproteobacteria	Enterobacterales	Enterobacteriaceae	Citrobacter	0	0	0	0	0	0	0	0	0	0	0	0	0	0	0	0	0	0	0	0	0	0	0.00100329	0	0	0	0	0	0	0	0.0278635	0	0	0	0.0271311	0.0041105	0.025357	0	0.0236752	0	0	0	0
292	Bacteria	Proteobacteria	Gammaproteobacteria	Enterobacterales	Enterobacteriaceae	Enterobacter	0	0	0	0	0	0	0	0	0	0	0	0	0	0	0	0	0	0	0	0	0	0	0	0	0	0.000616613	0	0	0	0	0	0	0	0	0	0	0	0	0	0	0	0	0
293	Bacteria	Proteobacteria	Gammaproteobacteria	Enterobacterales	Enterobacteriaceae	Escherichia-Shigella	0.063148	0.0510625	0.805118	0.61803	0.0136386	0.0257578	0.185427	0.0124601	0.247586	0.119443	0.807461	0.309697	0.109756	0.0557774	0.0152553	0.0435593	0.343103	0.215792	0.0270431	0.30697	0.0572328	0.00328626	0.0502112	0.0733171	0.0203951	0.0142702	0.292124	0.0435584	0.0997633	0.023729	0.0626218	0.0569024	0.05562	0.365426	0.0554779	0.0189216	0.0596704	0.178574	0.053013	0.00472837	0.00131635	0.00167067	0.00259892
294	Bacteria	Proteobacteria	Gammaproteobacteria	Enterobacterales	Enterobacteriaceae	Klebsiella	0	0	0	0	0	0	0	0	0	0	0	0.00396607	0.0021786	0	0	0	0	0	0	0	0	0	0	0	0	0	0.00409018	0	0	0	0	0.00672569	0	0.00882928	0	0	0	0	0	0	0	0	0
295	Bacteria	Proteobacteria	Gammaproteobacteria	Enterobacterales	Enterobacteriaceae	Raoultella	0	0	0.00462054	0	0	0	0	0	0	0.000751214	0.00104712	0	0	0	0	0	0	0	0	0	0	0	0	0	0	0	0	0	0	0	0	0	0	0	0	0	0	0	0	0	0	0	0
296	Bacteria	Proteobacteria	Gammaproteobacteria	Enterobacterales	Morganellaceae	Morganella	0	0	0	0	0	0	0	0	0	0	0	0	0	0	0	0	0	0	0	0.000416597	0	0	0	0	0	0	0	0	0	0	0	0	0	0	0	0	0	0	0	0	0	0.000661307	0.000725825
297	Bacteria	Proteobacteria	Gammaproteobacteria	Enterobacterales	Morganellaceae	Proteus	0	0	0	0	0	0	0	0	0	0	0	0	0	0	0	0	0	0	0	0.000937344	0	0	0	0	0	0	0	0	0	0	0	0	0	0	0	0	0	0	0	0	0	0	0
298	Bacteria	Proteobacteria	Gammaproteobacteria	Pasteurellales	Pasteurellaceae	unidentified	0.000446451	0	0	0	0	0	0	0	0	0	5.60957e-05	0	0	0	0	0	0	0	0	0	0	0	0	0	0.000118852	0	0	0	0	0	0	0	0	0	0	0.000249626	0	0	0.000251247	0	0	0	0
299	Bacteria	Proteobacteria	Gammaproteobacteria	Pasteurellales	Pasteurellaceae	Actinobacillus	0.00699439	0	0	0	0.00690891	0.0101642	0	0.00191693	0	0.000697556	0	0.00474553	0	0.0042868	0.00413984	0.00245128	0.0208556	0.00511798	0	0.00206216	0	0	0	0	0	0	0.00890363	0	0.00452342	0	0	0.00738261	0	0	0	0.00242969	0	0	0	0	0	0	0
300	Bacteria	Proteobacteria	Gammaproteobacteria	Pasteurellales	Pasteurellaceae	Haemophilus	0.0115085	0	0.000540866	0.000792323	0	0	0	0	0	0	0.00186986	0	0	0	0	0	0	0	0	0	0	0	0.00272988	0.00410272	0	0	0	0	0	0	0	0	0	0	0	0	0	0	0	0	0	0	0
301	Bacteria	Proteobacteria	Gammaproteobacteria	Pasteurellales	Pasteurellaceae	Mannheimia	0	0	0	0	0	0	0	0	0	0	0	0	0	0.00036744	0	0	0	0	0	0	0	0	0	0	0	0	0	0	0	0	0	0	0	0	0	0	0	0	0	0	0	0	0
302	Bacteria	Proteobacteria	Gammaproteobacteria	Pasteurellales	Pasteurellaceae	Pasteurella	0	0	0	0	0.00113489	0.000514642	0	0	0	0	0.000317876	0.0023613	0.000321057	0	0.00411914	0.00426523	0.00466716	0.00179622	0.00176152	0	0.00311932	0	0.00188992	0.00110166	0.00206803	0.00208474	0.00361632	0.00154898	0.00647021	0.000952791	0.0140302	0.0147027	0.00127753	0.00265361	0.0115089	0.0345149	0.0107438	0.0468156	0.0120212	0.000533849	0	0	0
303	Bacteria	Proteobacteria	Gammaproteobacteria	Pseudomonadales	Moraxellaceae	Acinetobacter	0	0	0	0	0	0	0	0	0	0	0	0	0	0	0	0	0	0	0	0	0	0	0	0	0	0	0	0	0	0	0	0	0	0	0	0	0	0	0	0	0.00115181	0.00765723	0.0133692
304	Bacteria	Proteobacteria	Gammaproteobacteria	Pseudomonadales	Moraxellaceae	Enhydrobacter	0	0	0	0	0	0	0	0	0	0	0	0	0	0	0	0	0	0	0	0	0	0	0	0	0	0	0	0	0.000209948	0	0	0	0	0	0	0	0	0	0	0	0	0	0
305	Bacteria	Proteobacteria	Gammaproteobacteria	Pseudomonadales	Moraxellaceae	Moraxella	0	0	0	0	0	0	0	0	0	0	0	0	0	0	0	0	0	0	0	0	0	0	0	0.000265917	0	0	0	0	0.00116426	0	0	0	0	0.000265361	0	0	0	0	0	0	0	0	0
306	Bacteria	Proteobacteria	Gammaproteobacteria	Pseudomonadales	Pseudomonadaceae	Pseudomonas	0	0	0	0	0	0	0	0	0	0	0	0	0	0	0	0	0	0	0	0	0	0	0	0	0	0	0	0	0	0	0	0	0	0	0	0	0	0	0	0	0	0	0
307	Bacteria	Spirochaetota	Spirochaetia	Spirochaetales	Spirochaetaceae	Treponema	0	0	0	0	0	0	0	0	0	0.0387144	0	0	0	0	0	0	0	0	0	0	0	0	0	0	0	0	0	0	0	0	0	0	0	0	0	0	0	0	0	0	0.00266561	0.023633	0.0199017
308	Bacteria	Synergistota	Synergistia	Synergistales	Synergistaceae	Cloacibacillus	0	0	0	0	0	0	0	0	0	0	0	0	0	0	0	0	0.000160017	0	0	0	0.00214284	0.000266454	0	0	0	0	0	0	0	0.000136113	0.0681813	0.00244002	0	0	0.0687091	0.0300882	0.0650914	0	0.079278	0.00360983	0	0	0
309	Bacteria	Synergistota	Synergistia	Synergistales	Synergistaceae	Pyramidobacter	0	0	0	0	0	0	0	0	0	0	0	0	0	0	0	0	0	0	0	0	0	0	0	0	0	0	0	0	0	0	0	0	0	0	0	0	0	0	0	0	0	0	0
310	Bacteria	Verrucomicrobiota	Chlamydiae	Chlamydiales	Chlamydiaceae	Chlamydia	0	0	0	0	0	0	0	0	0	0	0	0	0	0	0	0	0	0	0	0	0	0	0	0	0	0	0	0	0	0	0	0	0	0	0	0	0	0	0	0	0	0	0
311	Bacteria	Verrucomicrobiota	Kiritimatiellae	WCHB1-41	WCHB1-41	WCHB1-41	0	0	0	0	0	0	0	0	0	0	0	0	0	0	0	0	0	0	0	0	0	0	0	0	0	0	0	0	0	0	0	0	0	0	0	0	0	0	0	0	0	0	0
312	Bacteria	Verrucomicrobiota	Lentisphaeria	Victivallales	Victivallaceae	Victivallaceae	0	0	0	0	0	0	0	0	0	0	0	0	0	0	0	0	0	0	0	0	0.000108498	5.92119e-05	0	0	0	0	0	0	0	0	0	0	0	0	0	0	0	0	0	0	0	0	0
313	Bacteria	Verrucomicrobiota	Lentisphaeria	Victivallales	Victivallaceae	Victivallis	0	0	0	0	0	0	0	0	0	0	0	0	0	0	0	0	0	0	0	0	0	0	0	0	0	0	0	0	0	0	0.000240769	0	0	0	0.000141835	8.32085e-05	0.000176772	0	0	0	0	0	0
314	Bacteria	Verrucomicrobiota	Verrucomicrobiae	Opitutales	Puniceicoccaceae	uncultured	0	0	0	0	0	0	0	0	0	0	0	0	0	0	0	0	0	0	0	0	0	0	0	0	0	0	0	0	0	0	0	0	0	0	0	0	0	0	0	0	0	0	0
[truncated: 37 more columns]

## Sheet: Species
Supplementary Table S3. Relative bacterial frequency data for each comparison group measured by 16S metagenome sequencing
No.	Domain	Phylum	Class	Order	Family	Genus	Species	1Wk_lactation-1	1Wk_lactation-2	1Wk_lactation-3	1Wk_lactation-4	1Wk_lactation-5	1Wk_lactation-6	1Wk_lactation-7	1Wk_lactation-8	1Wk_lactation-9	1Wk_lactation-10	1Wk_lactation-plus-Lactobacillus-1	1Wk_lactation-plus-Lactobacillus-2	1Wk_lactation-plus-Lactobacillus-3	1Wk_lactation-plus-Lactobacillus-4	1Wk_lactation-plus-Lactobacillus-5	1Wk_lactation-plus-Lactobacillus-6	1Wk_lactation-plus-Lactobacillus-7	1Wk_lactation-plus-Lactobacillus-8	1Wk_lactation-plus-Lactobacillus-9	1Wk_lactation-plus-Lactobacillus-10	2Wk_lactation-1	2Wk_lactation-2	2Wk_lactation-3	2Wk_lactation-4	2Wk_lactation-5	2Wk_lactation-6	2Wk_lactation-7	2Wk_lactation-8	2Wk_lactation-9	2Wk_lactation-10	2Wk_lactation-plus-Lactobacillus-1	2Wk_lactation-plus-Lactobacillus-2	2Wk_lactation-plus-Lactobacillus-3	2Wk_lactation-plus-Lactobacillus-4	2Wk_lactation-plus-Lactobacillus-5	2Wk_lactation-plus-Lactobacillus-6	2Wk_lactation-plus-Lactobacillus-7	2Wk_lactation-plus-Lactobacillus-8	2Wk_lactation-plus-Lactobacillus-9	2Wk_lactation-plus-Lactobacillus-10	3Wk_Weaning-1	3Wk_Weaning-2
1	Bacteria	unidentified	unidentified	unidentified	unidentified	unidentified	unidentified	0	0	0	0	0	0	0	0	0	0	0	0	0	0	0	0	0	0	0	0	0	0	0	0.000113964	0	0	0	0	0	0	0	6.25645e-05	0	0	0.000384982	3.32834e-05	0.000608882	0	0.000135287	0	0.00082272	0
2	Bacteria	Actinobacteriota	Actinobacteria	Actinomycetales	Actinomycetaceae	unidentified	unidentified	0	0	0	0	0.00901941	0	0	0	0	0	0.00157068	0.000687758	0	0	0	0	0.00250693	0	0	0	0	0	0	0	0	0	0	0	0	0	0	0	0	0.00118206	0	0	0	0	0	0	0	0
3	Bacteria	Actinobacteriota	Actinobacteria	Actinomycetales	Actinomycetaceae	Actinomyces	unidentified	0	0	0	0	0	0	0	0	0	0	0.00110322	0.00222375	0	9.7984e-05	0.00159384	0	0.00322701	0	0	0	0	0	0	0	0	0	0	0	0	0	0	0	0	0	0	0	0	0	0	0	0	0
4	Bacteria	Actinobacteriota	Actinobacteria	Actinomycetales	Actinomycetaceae	Actinomyces	Actinomyces_graevenitzii	0	0	0	0	0	0	0	0	0	0	0	0	0	0	0	0	0	0	0	0	0	0	0	0	0	0	0	0	0	0	0	0	0	0	0	0	0	0	0	0	0	0
5	Bacteria	Actinobacteriota	Actinobacteria	Actinomycetales	Actinomycetaceae	Actinomyces	Schaalia_hyovaginalis	0	0	0	0	0.000915879	0	0	0	0	0	0.000617053	0.00504356	0.000298124	0	0.00026909	0	0.00141348	0.000615142	0.000521014	0	0	0	0	0	0	0	0	0	0	0	0	0	0	0	0	0	0	0	0	0	0	0
6	Bacteria	Actinobacteriota	Actinobacteria	Actinomycetales	Actinomycetaceae	Actinomyces	Schaalia_odontolytica	0.0052582	0	0	0	0	0	0	0	0	0	0	0	0	0	0	0	0	0	0	0	0	0	0	0	0	0	0	0	0	0	0	0	0	0	0	0	0	0	0	0	0	0
7	Bacteria	Actinobacteriota	Actinobacteria	Actinomycetales	Actinomycetaceae	Arcanobacterium	unidentified	0	0	0	0	0.000955699	0	0	0.000319489	0	0	0	0	0	0.0012248	0	0	0	0	0	0	0	0	0	0	0	0	0	0	0	0	0	0	0	0	0	0	0	0	0	0	0	0
8	Bacteria	Actinobacteriota	Actinobacteria	Actinomycetales	Actinomycetaceae	Trueperella	unidentified	0	0	0	0	0	0	0	0	0	0	0	0	0	0	0	0	0.000480051	0	0	0.000187469	0	0	0	0	0	0	0.000124701	0	0	0	0	0	0	0	0	0	0	0	0	0	0	0
9	Bacteria	Actinobacteriota	Actinobacteria	Bifidobacteriales	Bifidobacteriaceae	Bifidobacterium	unidentified	0	0	0	0	0	0	0	0	0	0	0	0	0	0	0.000124195	0	0	0	0	0	0.000867985	0	0	0	0	0	0	5.34131e-05	0	0	0	0	0	0	0	0	0	0	0	0	0	0
10	Bacteria	Actinobacteriota	Actinobacteria	Bifidobacteriales	Bifidobacteriaceae	Bifidobacterium	Bifidobacterium_adolescentis	0	0	0	0	0	0	0	0	0	0	0	0.000664833	0	0	0	0	0	0	0	0	0	0	0	0	0	0	0	0	7.63446e-05	0	0	0	0	0	0	9.98502e-05	0	0	0	0	0	0
11	Bacteria	Actinobacteriota	Actinobacteria	Bifidobacteriales	Bifidobacteriaceae	Bifidobacterium	Bifidobacterium_animalis	0	0	0	0	0	0	0	0	0	0	0	0	0	0	0	0	0	0	0	0	0	0	0	0	0	0	0	0	0	0	0	0	0	0	0	0	0	0	0	0	0	0
12	Bacteria	Actinobacteriota	Actinobacteria	Bifidobacteriales	Bifidobacteriaceae	Bifidobacterium	Bifidobacterium_pseudolongum	0	0	0	0.00140857	0	0	0	0	0	0	0	0	0	0	0.0255428	0	0	0	0	0	0.011555	0	0.00496978	0	0	0	0.0695581	0.00536802	0	0	0	0	0.000496818	0	0	0	0	0	0	0	0	0
13	Bacteria	Actinobacteriota	Actinobacteria	Corynebacteriales	Corynebacteriaceae	Corynebacterium	unidentified	0	0	0	0	0	0	0	0	0	0	0	0	0	0	0	0	0	0.00017224	0	0.000520747	0	0	0	0	0	0	0.000349162	0	0.00175593	0	0.000240769	0	0	0.000168866	0	0	9.82067e-05	0	0	0	0	0
14	Bacteria	Actinobacteriota	Actinobacteria	Corynebacteriales	Corynebacteriaceae	Corynebacterium	Corynebacterium_durum	0	0	0	0	0	0	0	0	0	0	0	0	0	0	0	0	0	0	0	0	0	0	0	0	0	0	0	0	0	0	0	0	0	0	0	0	0	0	0	0	0	0
15	Bacteria	Actinobacteriota	Actinobacteria	Corynebacteriales	Corynebacteriaceae	Corynebacterium	Corynebacterium_glutamicum	0	0	0	0	0	0	0	0	0	0	0	0	0	0	0	0	0	0	0	0	0	0	0	0	0	0	0	0	0	0	0	0	0	0	0	0	0	0	0	0	0	0
16	Bacteria	Actinobacteriota	Actinobacteria	Corynebacteriales	Corynebacteriaceae	Corynebacterium	Corynebacterium_stationis	0	0	0	0	0	0	0	0	0	0	0	0	0	0	0	0	0	0	0	0	0	0	0	0	0	0	0	0	0	0	0	0	0	0	0	0	0	0	0	0	0.00220489	0
17	Bacteria	Actinobacteriota	Actinobacteria	Corynebacteriales	Dietziaceae	Dietzia	unidentified	0	0	0	0	0	0	0	0	0	0	0	0	0	0	0	0	0	0	0	0	0	0	0	0	0	0	0	0	0	0	0	0	0	0	0	0	0	0	0	0	0	0
18	Bacteria	Actinobacteriota	Actinobacteria	Micrococcales	Micrococcaceae	Rothia	unidentified	0.00595268	0	0	0.000422572	0	0.000926355	0.00113816	0	0	0	0	0.000710683	0	0	0.000724473	0.00122564	0	0.00201767	0	0.00193718	0.00192584	0	0.00221657	0.000797751	0	0.00035235	0	0	0.00324465	0	0	0	0	0	0	0	0	0	0	0	0	0
19	Bacteria	Actinobacteriota	Actinobacteria	Micrococcales	Micrococcaceae	Rothia	Rothia_aeria	0	0	0	0	0	0	0	0	0	0	0	0	0	0	0	0	0	0	0	0	0	0	0	0	0	0	0	0	0	0	0	0	0	0	0	0	0	0	0	0	0	0
20	Bacteria	Actinobacteriota	Actinobacteria	Micrococcales	Micrococcaceae	Rothia	Rothia_nasimurium	0	0	0	0	0	0	0	0	0	0	0	0	0	0	0	0	0.000960102	0	0	0	0	0	0	0	0	0	0	0	0	0	0	0	0	0	0	0	0	0	0	0	0	0
21	Bacteria	Actinobacteriota	Coriobacteriia	Coriobacteriales	Atopobiaceae	Atopobium	Atopobium_minutum	0.000942507	0	0	0	0.00147337	0	0	0	0	0	9.34929e-05	0	0	0	0	0	0	0	0	0	0.000488242	0	0	0	0	0	0.00231943	0	0	0	0	0	0	0	0	0	0	0	0	0	0	0
22	Bacteria	Actinobacteriota	Coriobacteriia	Coriobacteriales	Atopobiaceae	Olsenella	unidentified	0	0	0	0	0	0	0	0	0	0	0	0	0	0	0	0	0	0	0	0	0	0	0	0	0	0	0	0.000747783	0	0	0	0	0	0	0	0	0	0	0	0	0	0.00716996
23	Bacteria	Actinobacteriota	Coriobacteriia	Coriobacteriales	Atopobiaceae	Olsenella	Olsenella_sp.	0	0	0	0	0	0	0	0	0	0	0	0	0	0	0	0	0	0	0	0	0	0	0	0	0	0	0	0	0	0	0	0	0	0	0	0	0	0	0	0	0.000691085	0
24	Bacteria	Actinobacteriota	Coriobacteriia	Coriobacteriales	Atopobiaceae	Olsenella	Olsenella_umbonata	9.92113e-05	0	0	0.000316929	0	0.000694766	0	0	0	0.000268291	0	0	0	0	0	0	0	0	0	0	0	0	0	0	0	0	0.00216979	0	0	0	0	0	0	0	0	0	0	0	0	0	0.000888538	0.00337614
25	Bacteria	Actinobacteriota	Coriobacteriia	Coriobacteriales	Atopobiaceae	Olsenella	metagenome	0	0	0	0	0	0	0	0	0	0	0	0	0	0	0	0	0	0	0	0	0	0	0	0	0	0	0	0	0	0	0	0	0	0	0	0	0	0	0.000135287	5.08427e-05	0	0.000104417
26	Bacteria	Actinobacteriota	Coriobacteriia	Coriobacteriales	Atopobiaceae	Olsenella	uncultured_bacterium	0	0	0	0	0	0	0	0	0.000204363	0	0	0	0	0	0	0	0	0	0	0	0.0156237	0	0	0	0	0	0.114725	0.0175729	0	0	0	0	0	0	0	0	0	0	0	0	0	0
27	Bacteria	Actinobacteriota	Coriobacteriia	Coriobacteriales	Atopobiaceae	uncultured	uncultured_bacterium	0	0	0	0	0	0	0	0	0	0	0	0	0.000802642	0	0	0	0	0	0.00205925	0	0.000922234	0	0.00254322	0.00201337	0	0	0	0.00077449	0	0	0	0	0	0.00190577	0	0	0	0	0	0	0	0
28	Bacteria	Actinobacteriota	Coriobacteriia	Coriobacteriales	Coriobacteriaceae	Collinsella	unidentified	0.00143856	0	0	0	0	0	0.00311252	0.000780973	0.00286108	0.00112682	0	0.00222375	0.00713205	0.00100434	0	0.00360338	0.000240026	0	0.0111894	0.00779037	0.00347194	0.0237144	0.0068597	0	0	0	0.0206255	0	0.00624117	0.0257481	0	0	0.00229483	0.0117241	0.00692967	0	0.00683519	0.00380342	0.00800124	0.0216082	0.00144799	0.00706554
29	Bacteria	Actinobacteriota	Coriobacteriia	Coriobacteriales	Coriobacteriaceae	Collinsella	Collinsella_sp.	0	0	0	0	0	0	0	0	0	0	0	0	0	0	0	0.000122564	0	0	0	0	0	0	0	0	0	0	0	0	0	0	0	0	0	0	0	0	0	0	0	0	0	0
30	Bacteria	Actinobacteriota	Coriobacteriia	Coriobacteriales	Coriobacteriaceae	Collinsella	uncultured_actinobacterium	0	0	0	0	0	0	0	0	0	0	0	0.000320954	0	0	0	0	0	0	0	0	0	0	0	0	0	0	0	0	0	6.80565e-05	0	0	0	0	0	0	0	0	0	0	0	0
31	Bacteria	Actinobacteriota	Coriobacteriia	Coriobacteriales	Coriobacteriaceae	Collinsella	uncultured_bacterium	0	0	0	0	0	0	0.00020905	0	0.000408726	0	0	0	0	0	0	0	0	0	0	0	0	0	0	0	0	0	0	0	0	0	0	0	0	0	0	0	0	0	0	0	0	0
32	Bacteria	Actinobacteriota	Coriobacteriia	Coriobacteriales	Eggerthellaceae	unidentified	unidentified	0	0	0	0	0	0	0	0	0	0	0	0	0	0	0	0	0	0	0	0	0	0	0	0	0	0	0	0	0	0	0	0	0	0	0	0	0	0	0	0	0	0
33	Bacteria	Actinobacteriota	Coriobacteriia	Coriobacteriales	Eggerthellaceae	DNF00809	Coriobacteriaceae_bacterium	0	0.0027626	0	0.000176072	0.00185167	0	0	0.00184594	0	0	0	0	0	0.00137178	0	0	0	0	0	0	0	0	0	0	0	0	0	0	0	0	0	0	0	0	0	0	0	0	0	0	0	0
34	Bacteria	Actinobacteriota	Coriobacteriia	Coriobacteriales	Eggerthellaceae	Eggerthella	uncultured_bacterium	0	0	0	0	0	0	0	0	0	0	0	0	0	0	0	0	0	0	0	0	0	0	0.000886628	0	0	0.000381713	0	0	0	0	0	0	0	0	0	0	0	0	0	0	0	0
35	Bacteria	Actinobacteriota	Coriobacteriia	Coriobacteriales	Eggerthellaceae	Enterorhabdus	uncultured_bacterium	0	0	0	0	0	0	0	0	0	0	0	0	0	0	0	0	0	0	0	0	0	0	0	0	0	0	0	0	0	0	0	0	0	0	0	0	0	0	0	0	0.00102017	0.00163586
36	Bacteria	Actinobacteriota	Coriobacteriia	Coriobacteriales	Eggerthellaceae	Paraeggerthella	unidentified	0	0	0	0	0	0	0	0	0	0	0.00026178	0.00116919	0.00160528	0	0.000993563	0	0.00205355	0	0	0	0	0	0	0	0	0	0	0	0	0	0	0	0	0	0	0	0	0	0	0	0	0
37	Bacteria	Actinobacteriota	Coriobacteriia	Coriobacteriales	Eggerthellaceae	Senegalimassilia	uncultured_bacterium	0	0	0	0	0	0	0	0	0	0	0	0	0	0	0	0	0	0	0	0	0	0	0	0	0	0	0	0	0	0	0	0	0	0	0	0	0	0	0	0	0	0
38	Bacteria	Actinobacteriota	Coriobacteriia	Coriobacteriales	Eggerthellaceae	Slackia	unidentified	0	0	0	0	0	0	0	0	0	0	0	0	0	0	0	0	0	0	0	0	0	0	0	0	0	0	0	0	0	0	0	0	0	0	0	0	0	0	0	0	0	0
39	Bacteria	Actinobacteriota	Coriobacteriia	Coriobacteriales	Eggerthellaceae	Slackia	Slackia_isoflavoniconvertens	0	0	0	0	0	0	0	0	0	0	0	0	0	0	0	0	0	0	0	0	0	0	0	0	0	0	0	0	0	0	0	0	0	0	0	0	0	0.000149154	0.0002899	0	0	0
40	Bacteria	Actinobacteriota	Coriobacteriia	Coriobacteriales	Eggerthellaceae	uncultured	unidentified	0	0	0	0	0	0	0	0	0	0	0	0	0	0	0	0	0	0	0	0	0	0	0	0.000531834	0	0	0	0	0	0	0	0	0	0	0	0	0	0	0	0	0	0
41	Bacteria	Actinobacteriota	Coriobacteriia	Coriobacteriales	Eggerthellaceae	uncultured	uncultured_bacterium	0	0	0	0	0	0	0	0	0.000868543	0.000670727	0	0	0.00096317	0	0	0	0	0.00051672	0.00133975	0.000395767	0.00130198	0.000799361	0.00184325	0.0035329	0.00180656	0.00493291	0	0.000934729	0.000438982	0.00163336	0.000875523	0	0.000615108	0.000868453	0.000790226	0	0.000844578	0.000727124	0.00117893	0.00109312	0.000394906	0.00264523
42	Bacteria	Bacteroidota	Bacteroidia	unidentified	unidentified	unidentified	unidentified	0	0	0	0	0	0	0	0	0	0.000992676	0	0	0	0	0	0	0	0	0	0	0	0	0	0	0	0	0	0	0	0	0	0	0	0	0	0	0	0	0	0	0	0
43	Bacteria	Bacteroidota	Bacteroidia	Bacteroidales	unidentified	unidentified	unidentified	0	0	0	0	0	0	0	0	0	0	0	0	0	0	0	0	0	0	0	0	0	0	0	0	0	0	0	0	0	0	0.00010944	0.000156411	0	0	0	0	0	0	0	0	6.58176e-05	0
44	Bacteria	Bacteroidota	Bacteroidia	Bacteroidales	Bacteroidaceae	Bacteroides	unidentified	0.0255965	0	0	0	0.0408761	0	0	0	0.00383181	0.000268291	0.000747943	0.00116919	0.00355456	0.00521765	0.0819068	0.0109817	0.0175485	0.000910411	0.000248102	0.000187469	0	0.00296059	9.33293e-05	0.000949704	0	0.000734063	0	0	0.00299653	0	0.00251713	0.000375387	0	0.00277423	0.00184386	0	0.0014731	0	0.00199065	0.000483006	0	0
45	Bacteria	Bacteroidota	Bacteroidia	Bacteroidales	Bacteroidaceae	Bacteroides	Bacteroidaceae_bacterium	0	0	0	0	0	0	0	0	0	0	0	0	0	0	0	0	0	0	0	0	0	0	0	0	0	0	0	0	0	0	0	0	0	0	0	0	0	0	0	0	0	0
46	Bacteria	Bacteroidota	Bacteroidia	Bacteroidales	Bacteroidaceae	Bacteroides	Bacteroides_caccae	0	0	0	0	0	0	0	0	0	0	0	0	0	0	0	0	0	0	0.00124051	0	0	0	0	0	0	0	0	0	0	0	0	0	0	0	0	0	0	0	0	0	0	0
47	Bacteria	Bacteroidota	Bacteroidia	Bacteroidales	Bacteroidaceae	Bacteroides	Bacteroides_cellulosilyticus	0	0	0	0	0	0	0	0	0	0	0	0	0	0	0	0	0	0	0	0	0	0	0	0	0	0	0	0	0	0	0	0	0	0	0	0	0	0	0	0	0	0
48	Bacteria	Bacteroidota	Bacteroidia	Bacteroidales	Bacteroidaceae	Bacteroides	Bacteroides_coprophilus	0.00362121	0	0	0	0	0	0	0.00202343	0	0	0	0.0148556	0.00997569	0	0	0	0	0	0	0	0.00203434	0.045682	0.000466646	0	0	0.0155328	0.000947725	0.000480718	0.148967	0.0127946	0	0.00685081	0.00343041	0	0	0.0172741	0	0.206876	0	0	0	0
49	Bacteria	Bacteroidota	Bacteroidia	Bacteroidales	Bacteroidaceae	Bacteroides	Bacteroides_coprosuis	0	0	0	0	0	0	0	0	0	0	0	0	0	0	0	0	0	0	0	0	0	0	0	0	0	0	0	0	0	0	0	0	0	0	0	0	0	0	0	0	0	0
50	Bacteria	Bacteroidota	Bacteroidia	Bacteroidales	Bacteroidaceae	Bacteroides	Bacteroides_fluxus	0	0.00248937	0	0	0	0.000720498	0.000929109	0.00820021	0	0	0	0	0.0063982	0	0	0.00017159	0.00056006	0.00221451	0.0132983	0.00122896	0	0	0.0122961	0.00292509	0.00344672	0.000675338	4.98803e-05	0	0	0	0.00153216	0.00297181	0	0.0902227	0.00131704	0.0107006	0.00153203	0.00550004	0.00175873	0	0	0
51	Bacteria	Bacteroidota	Bacteroidia	Bacteroidales	Bacteroidaceae	Bacteroides	Bacteroides_fragilis	0.00724242	0.0016697	0	0.00044018	0.0116277	0.00203283	0.00146335	0.00227192	0.010116	0.00568776	0.0111257	0.0227419	0.000986103	0.00717733	0.00213202	0.00198554	0.0544591	0.0544524	0.0094775	0.03012	0.000379743	0	0	0.000797751	0	0	0.000448923	0	0	0	0	0	0.0039982	0.00195402	0	0	0	0	0	0	0	0
52	Bacteria	Bacteroidota	Bacteroidia	Bacteroidales	Bacteroidaceae	Bacteroides	Bacteroides_massiliensis	0	0	0	0	0	0	0	0	0	0	0	0	0	0	0	0	0	0	0	0	0	0	0	0	0	0	0	0	0	0.000431025	0	0	0	0	0	0	0	0	0	0	0	0
53	Bacteria	Bacteroidota	Bacteroidia	Bacteroidales	Bacteroidaceae	Bacteroides	Bacteroides_nordii	0	0	0	0	0	0	0	0	0	0	0	0.00137552	0.00506811	0	0	0	0	0	0	0	0	0	0	0	0	0	0	0	0	0	0.000131328	0	0	0	0	0	0	0	0	0	0	0
54	Bacteria	Bacteroidota	Bacteroidia	Bacteroidales	Bacteroidaceae	Bacteroides	Bacteroides_ovatus	0	0	0	0	0	0	0	0	0	0	0	0	0	0	0	0	0	0.00223912	0	0	0	0	0	0	0	0	0	0	0	0	0	0	0	0.000217113	0	0	0	0	0	0	0	0
55	Bacteria	Bacteroidota	Bacteroidia	Bacteroidales	Bacteroidaceae	Bacteroides	Bacteroides_plebeius	0.00466293	0	0	0.000281715	0	0	0	0	0	0	0	0.00476845	0	0	0	0	0	0	0.00106684	0	0	0.0598336	0	0	0	0.00613677	0	0	0.0140665	0.00714594	0	0	0	0	0	0	0	0.00123052	0	0	0	0
56	Bacteria	Bacteroidota	Bacteroidia	Bacteroidales	Bacteroidaceae	Bacteroides	Bacteroides_pyogenes	0	0	0	0	0	0	0	0	0	0	0	0	0	0	0	0	0	0	0	0	0	0	0	0.000493846	0	0	0	0	0	0	0	0	0	0	0	0	0	0	0	0	0	0
57	Bacteria	Bacteroidota	Bacteroidia	Bacteroidales	Bacteroidaceae	Bacteroides	Bacteroides_stercoris	0	0	0	0	0	0	0	0	0	0	0	0	0	0	0	0.00127467	0	0.000935016	0.00312609	0	0	0	0	0	0.000190164	0.000440438	0	0	0	0	0.000875523	0	0	0	0.00064839	0	0.000628523	0	0.000773066	0	0	0
58	Bacteria	Bacteroidota	Bacteroidia	Bacteroidales	Bacteroidaceae	Bacteroides	Bacteroides_thetaiotaomicron	0.00446451	0	0	0	0.00754604	0.0129175	0.00882654	0.00248491	0	0.00287071	0.000804039	0	0.0010549	0	0.0236385	0.0042162	0.015415	0.00182082	0	0	0	0.0029902	0	0	0	0	0	0	0.00292018	0	0	0	0.00134851	0.00106144	0	0	0.000392827	0	0	0	0	0
59	Bacteria	Bacteroidota	Bacteroidia	Bacteroidales	Bacteroidaceae	Bacteroides	Bacteroides_uniformis	0	0.000758956	0	0.000299322	0	0	0	0.0029464	0	0	0	0.000802384	0.000596248	0.00139627	0	0	0.00264028	0	0.00143899	0.000270788	0	0.0103325	0.00198325	0.00060781	0	0.00346478	0	0	0.00519143	0.00090742	0.00221069	0	0	0.00241237	0.00259356	0	0.00186593	0	0.0017394	0	0	0
60	Bacteria	Bacteroidota	Bacteroidia	Bacteroidales	Bacteroidaceae	Bacteroides	Bacteroides_vulgatus	0.00838335	0.00947177	0.000247253	0.000792323	0.0114286	0.0270187	0.0691954	0.0275115	0.0145609	0.0638264	0.000486163	0.0629986	0.170825	0.0805918	0.0185465	0.131952	0.00205355	0.270933	0.0807572	0.193176	0.00352619	0.0508038	0.00228657	0.0693664	0.0206803	0.0199078	0.000473863	0	0.0442035	0.00902883	0.0189332	0.00919698	0.0533488	0.0256435	0.0163719	0.00286237	0.0185218	0.00255425	0.0166403	0.00620281	0.000789811	0
61	Bacteria	Bacteroidota	Bacteroidia	Bacteroidales	Bacteroidaceae	Bacteroides	Bacteroides_xylanisolvens	0	0	0	0	0	0	0	0	0	0	0	0	0	0	0	0.00254933	0	0	0	0	0	0	0	0	0	0	0	0	0	0	0	0	0	0	0	0	0	0.00313222	0	0.000457584	0	0
62	Bacteria	Bacteroidota	Bacteroidia	Bacteroidales	Bacteroidaceae	Bacteroides	bacterium_NLAE-zl-H13	0	0	0	0	0	0	0	0	0	0	0.000224383	0	0	0	0	0	0	0	0	0	0	0	0	0	0	0	0	0	0	0	0	0	0	0	0	0	0	0	0	0	0	0
63	Bacteria	Bacteroidota	Bacteroidia	Bacteroidales	Bacteroidaceae	Bacteroides	uncultured_bacterium	0	0	0	0	0	0	0	0	0.00878762	0	0	0	0	0	0	0	0	0	0	0	0.00566903	0	0	0.0395077	0.00468278	0	0.00221967	0.00478047	0	9.0742e-05	0	0	0.000780714	0	0.000162098	0.00203029	0	0	0	0	0	0
64	Bacteria	Bacteroidota	Bacteroidia	Bacteroidales	Bacteroidaceae	Bacteroides	uncultured_organism	0	0	0	0	0	0	0	0	0	0	0	0	0.000825574	0	0	0	0	0.000959622	0	0	0	0	0	0	0	0	0	0	0	0	0	0	0	0	0	0	0	0	0	0	0	0
65	Bacteria	Bacteroidota	Bacteroidia	Bacteroidales	Bacteroidales	Bacteroidales	uncultured_bacterium	0	0	0	0	0	0	0	0	0	0	0	0	0	0	0	0	0	0	0	0	0.00227846	0	0	0	0	0	0	0	0	0	0	0	0	0	0	0	0	0	0	0	0	0
66	Bacteria	Bacteroidota	Bacteroidia	Bacteroidales	Bacteroidales_RF16_group	Bacteroidales_RF16_group	uncultured_bacterium	0	0	0	0	0	0	0	0	0	0	0	0	0	0	0	0	0	0	0	0	0	0	0	0	0	0	0	0.000213652	0	0	0	0	0	0	0	0	0	0	0	0	0	0
67	Bacteria	Bacteroidota	Bacteroidia	Bacteroidales	Dysgonomonadaceae	Dysgonomonas	uncultured_bacterium	0	0	0	0	0	0	0	0	0	0	0	0	0	0	0	0	0	0	0	0	0	0	0	0	0	0	0	0	0	0	0	0	0	0	0	0	0	0	0	0	0	0
68	Bacteria	Bacteroidota	Bacteroidia	Bacteroidales	Dysgonomonadaceae	Proteiniphilum	uncultured_bacterium	0	0	0	0	0	0	0	0	0	0	0	0	0	0	0	0	0	0	0	0	0	0	0	0	0	0	0	0	0	0	0	0	0	0	0	0	0	0	0	0	0	0
69	Bacteria	Bacteroidota	Bacteroidia	Bacteroidales	F082	F082	uncultured_bacterium	0	0	0	0	0	0	0	0	0	0.00472192	0	0	0	0	0	0	0	0	0	0	0	0	0	0	0	0	0	0	0	0	0	0	0	0	0	0	0	0	0	0	0	0
70	Bacteria	Bacteroidota	Bacteroidia	Bacteroidales	Marinifilaceae	unidentified	unidentified	0	0	0	0	0	0	0	0	0	0	0	0	4.58652e-05	0	0	0	0	0	0	0	0	0	0	0	0	0	0	0	0	0	0	0	0	0	0	0	0	0	0	0	0	0
71	Bacteria	Bacteroidota	Bacteroidia	Bacteroidales	Marinifilaceae	Butyricimonas	unidentified	0	0.00163934	0	0	0	0	0	0.00113596	0.00286108	0	0	0.00192572	0.0132321	0.000955344	0.00498851	0.0156637	0	0	0.000297722	0	0.000461117	0.00103621	0	0.00395077	0.00361311	0.00317115	0	0	0.00103065	0	0.000744194	0.00187694	0	0	0.000425506	0.000998502	0.000549958	0.00121187	0.000599126	0.0017795	0	0
72	Bacteria	Bacteroidota	Bacteroidia	Bacteroidales	Marinifilaceae	Butyricimonas	Butyricimonas_virosa	0	0	0	0.000176072	0	0	0	0.00433085	0	0	0.000224383	0.00524989	0.0223593	0	0.00221482	0.0113985	0.00530723	0	0.0415323	0	0.00141048	0.00672055	0.00669638	0	0	0.0104237	0.000274342	0.000747783	0.00708096	0.00154261	0.00267034	0	0.00101729	0.00571732	0.00289749	0	0.00247481	0.00393392	0.00200997	0	0	0
73	Bacteria	Bacteroidota	Bacteroidia	Bacteroidales	Marinifilaceae	Butyricimonas	uncultured_bacterium	0	0	0	0	0	0	0	0	0	0	0	0.00112334	0.00259139	0	0	0	0	0	0.00245621	0	0	0.00115463	0.000886628	0.00148154	0	0.00419884	0	0	0.00139329	0.000476396	0.000481537	0	0	0	0.000384982	0	0.000510675	0.00093221	0.000367207	0	0	0
74	Bacteria	Bacteroidota	Bacteroidia	Bacteroidales	Marinifilaceae	Odoribacter	uncultured_bacterium	0	0	0	0	0	0	0	0	0	0	0	0.000206327	0	0	0	0	0	0	0	0	0	0	0	0	0.00389836	0	0	0	0	0	0	0	0	0	0	0	0	0.000242375	0	0	0	0
75	Bacteria	Bacteroidota	Bacteroidia	Bacteroidales	Marinifilaceae	Sanguibacteroides	unidentified	0	0	0	0	0	0	0	0	0	0	0	0	0	0	0	0	0	0.00238675	0.00220811	0	0	0	0	0	0	0	0	0	0	0	0.000284545	0	0	0	0	0	0	0	0	0	0	0
76	Bacteria	Bacteroidota	Bacteroidia	Bacteroidales	Marinifilaceae	Sanguibacteroides	Sanguibacteroides_justesenii	0	0	0	0	0	0	0	0	0	0	0	0	0.0011925	0	0	0	0	0.0086612	0.00744306	0	0	0	0	0	0	0	0	0	0	0	0.000590978	0	0.000283896	0	0.000607866	0	0.000923143	0	0.000947006	0	0	0
77	Bacteria	Bacteroidota	Bacteroidia	Bacteroidales	Muribaculaceae	CAG-873	uncultured_bacterium	0	0	0	0	0	0	0	0	0	0	0	0	0	0	0	0	0	0	0	0	0	0	0	0	0	0	0	0	0	0	0.0154092	0.000782056	0.0126334	0	0.0124005	0.00911965	0.0128651	0	0.012427	0.00122023	0	0
78	Bacteria	Bacteroidota	Bacteroidia	Bacteroidales	Muribaculaceae	Muribaculaceae	unidentified	0	0	0	0	0	0	0	0	0	0	0	0	0	0	0	0	0	0	0	0	0.00518078	0	0.00114328	7.59763e-05	0.000190164	0	9.97606e-05	0.00227006	0.000668015	0	0.000437761	0	0.000307554	0.000747835	6.07866e-05	0.000149775	0	0	0.000483166	0.000254214	0	0.000208834
79	Bacteria	Bacteroidota	Bacteroidia	Bacteroidales	Muribaculaceae	Muribaculaceae	uncultured_Porphyromonadaceae	0	0.0106861	0	0.000721895	0	0	0.00288024	0.013596	0	0.00163657	0.000860135	0.00119211	0	0	0	0	0	0	0.00116608	0	0.00198009	0.04358	0.014746	0.0113585	0.0928237	0.0626009	0.000922785	0.00299113	0.0159942	0.142442	0.0303587	0.0152657	0.05174	0.00506598	0.0296233	0.0537194	0.0302477	0.0150086	0.0270573	0.0440552	0.0103992	0.0281577
80	Bacteria	Bacteroidota	Bacteroidia	Bacteroidales	Muribaculaceae	Muribaculaceae	uncultured_bacterium	0	0	0	0	0	0	0	0	0	0.00029512	0	0	0	0	0	0	0	0	0.00124051	0	0.00469254	0.0124937	0.00160993	0.00125361	0.0105303	0.00355287	0.000249401	0.000881316	0.00173684	0.000839364	0.110141	0.00766415	0.000615108	0.00496948	0.0940571	0.00392744	0.097205	0.00210679	0.0958409	0.00673666	0.00256689	0.00180989
81	Bacteria	Bacteroidota	Bacteroidia	Bacteroidales	Muribaculaceae	Muribaculaceae	uncultured_rumen	0	0	0	0	0	0	0	0	0	0	0	0	0	0	0	0	0	0	0	0	0	0	0	0	0	0	0	0	0	0	0	0	0	0	0	0	0	0	0	0	0	0.00817932
82	Bacteria	Bacteroidota	Bacteroidia	Bacteroidales	Paludibacteraceae	F0058	unidentified	0	0	0	0	0	0	0	0	0	0	0	0	0	0	0	0	0	0	0	0	0	0	0	0	0	0	0	0	0	0	0	0	0	0	0	3.32834e-05	0	0	0	0	0	0
83	Bacteria	Bacteroidota	Bacteroidia	Bacteroidales	Paludibacteraceae	uncultured	uncultured_bacterium	0	0	0	0	0	0	0	0	0	0	0	0	0	0	0	0	0	0	0	0	0.00249546	0	0.00202991	0	0	0.000440438	0.000224461	0.00181605	0	0.00356163	0	0	0	0	0	0	0	0	0	0	0	0
84	Bacteria	Bacteroidota	Bacteroidia	Bacteroidales	Porphyromonadaceae	Porphyromonas	unidentified	0	0	0.000169987	0	0	0	0	0	0	0	0	0	0	0	0	0	0	0	0	0	0	0	0	0.000797751	0	0	0	0	0	0	0	0	0	0	0	0	0	0	0	0	0	0
85	Bacteria	Bacteroidota	Bacteroidia	Bacteroidales	Porphyromonadaceae	Porphyromonas	Porphyromonas_pasteri	0	0	0	0.000176072	0	0	0	0	0	0	0.00039267	0	0	0	0	0	0	0	0	6.24896e-05	0	0	0	0	0	0	0	0	0	0	0	0	0	0	0	0	0	7.45768e-05	0	0	0	0
86	Bacteria	Bacteroidota	Bacteroidia	Bacteroidales	Porphyromonadaceae	Porphyromonas	uncultured_Porphyromonadaceae	0	0	0	0	0	0	0	0	0	0	0	0.00116919	0	0	0	0	0	0	0	0	0	0	0	0	0	0	0	0	0	0	0	0	0	0	0	0	0	0	0	0	0	0
87	Bacteria	Bacteroidota	Bacteroidia	Bacteroidales	Prevotellaceae	unidentified	unidentified	0.00456372	0	0	0	0.00792434	0	0	0	0	0.0039707	0.000243082	2.29253e-05	0	0	0	0	0.000266695	0	0	0	0	0	0	0	0	0.000293625	0.00197027	0.000400598	0	0	0	0	0	0	4.05244e-05	0	5.8924e-05	7.45768e-05	0	0.000305056	0.00928028	0.00240159
88	Bacteria	Bacteroidota	Bacteroidia	Bacteroidales	Prevotellaceae	Alloprevotella	unidentified	0.00079369	0	0	0	0	0	0	0	0	0	0	0	0	0	0	0	0	0	0	0	0	0	0	0	0	0	0	0	0	0	0	0	0	0	0	0.00088201	0	0	0	0	0	0
89	Bacteria	Bacteroidota	Bacteroidia	Bacteroidales	Prevotellaceae	Alloprevotella	Alloprevotella_tannerae	0.00158738	0	0	0	0	0	0	0	0	0	0	0	0	0	0	0	0	0	0	0	0	0	0	0	0	0	0	0	0	0	0	0	0	0	0	0	0	0	0	0	0	0
90	Bacteria	Bacteroidota	Bacteroidia	Bacteroidales	Prevotellaceae	Alloprevotella	Prevotella_sp.	0.00327397	0	0	0	0.00426083	0	0	0	0	0	0	0	0	0.00607501	0	0	0.000826755	0	0	0	0	0	0	0	0	0	0.0264864	0	0	0	0	0	0	0	0	0	0	0	9.66333e-05	0	0	0
91	Bacteria	Bacteroidota	Bacteroidia	Bacteroidales	Prevotellaceae	Alloprevotella	Prevotellaceae_bacterium	0	0	0	0	0	0	0	0	0	0	0	0	0	0	0	0	0	0	0	0	0	0	0	0	0	0	0	0	0	0	0	0	0	0	0	0	0	0	0	0	0	0
92	Bacteria	Bacteroidota	Bacteroidia	Bacteroidales	Prevotellaceae	Alloprevotella	gut_metagenome	0	0	0	0	0	0	0	0	0	0	0	0	0	0	0	0	0	0	0	0	0	0	0	0	0	0	0	0	0	0	0	0	0	0	0	0	0	0	0	0	0	0
93	Bacteria	Bacteroidota	Bacteroidia	Bacteroidales	Prevotellaceae	Alloprevotella	uncultured_Bacteroidales	0	0	0	0	0	0	0	0	0.00250345	0	0	0	0	0	0	0	0	0	0	0	0.0013291	0	0	0	0	0.000880876	0.00246907	0.00235018	0	0.00104353	0	0	0	0	0	0	0	0.00507122	0	0	0.0127028	0.00379381
94	Bacteria	Bacteroidota	Bacteroidia	Bacteroidales	Prevotellaceae	Alloprevotella	uncultured_bacterium	0	0	0	0	0	0	0	0	0.00587544	0.000375607	0.00117801	0	0	0	0.0079692	0	0	0	0.00158785	0	0.000759487	0.00275335	0.000723302	0.000949704	0.033136	0.0025839	0.00211991	0.000373892	0.00475245	0.000930106	0.00277978	0.0153596	0.0165369	0.0114346	0.00198569	0.00615743	0.00267122	0.00794243	0.00272506	0.0207693	0.00891829	0.00274964
95	Bacteria	Bacteroidota	Bacteroidia	Bacteroidales	Prevotellaceae	Paraprevotella	uncultured_rumen	0	0	0	0	0	0	0	0	0	0	0	0	0	0	0	0	0	0	0	0	0	0	0	0	0	0	0	0	0	0	0	0	0	0	0	0	0	0	0	0	0	0
96	Bacteria	Bacteroidota	Bacteroidia	Bacteroidales	Prevotellaceae	Prevotella	unidentified	0.097227	0	6.18133e-05	8.80359e-05	0	0	0	0.00905218	0.0736218	0	0.000934929	0.0019028	0.00249966	0	0	0	0.00320034	0.0114909	0.0961147	0	0	0	0.0143494	0	0.0280016	0.0186158	0.00172087	0.0282822	0.000362637	0.00691908	0.01252	0.0651297	0.00875346	0.000627216	0.0124815	0.0298719	0.0156934	0.0261578	0.00979862	0.0233368	0.0705894	0.0372768
97	Bacteria	Bacteroidota	Bacteroidia	Bacteroidales	Prevotellaceae	Prevotella	Prevotella_aurantiaca	0	0	0	0	0	0	0	0	0	0	0	0	0	0	0	0	0	0	0	0	0	0	0	0	0	0	0.000124701	0	0	0	0	0	0	0	0	0	0	0	0	0	0	0
98	Bacteria	Bacteroidota	Bacteroidia	Bacteroidales	Prevotellaceae	Prevotella	Prevotella_copri	0.0167171	0	0.0016226	0	0	0	0	0	0.0184438	0.00209267	0.0026365	0	0	0	0	0	0	0	0	0	0	0	0	0.00482449	0.00287623	0	0	0.00480718	0	0.00199632	0	0	0	0	0	0	0	0	0	0	0.0402475	0.0106505
99	Bacteria	Bacteroidota	Bacteroidia	Bacteroidales	Prevotellaceae	Prevotella	Prevotella_melaninogenica	0.0106156	0	0	0	0	0	0	0	0	0	0	0	0	0	0.000103496	0	0	0	0	0	0	0	9.33293e-05	0.000949704	0	0	0	0	0	0	0	0	0	0	0	0	0	0	0	0	0	0
100	Bacteria	Bacteroidota	Bacteroidia	Bacteroidales	Prevotellaceae	Prevotella	Prevotella_nanceiensis	0.00143856	0	0	0	0	0.000334517	0	0	0	0	0	0.000298028	0	0	0	0	0	0	0	0	0	0	0	0.000721775	0	0	0	0	0	0	0	0	0	0	0	0	0	0	0	0	0	0
101	Bacteria	Bacteroidota	Bacteroidia	Bacteroidales	Prevotellaceae	Prevotella	Prevotella_oris	0	0	0	0	0	0	0	0	0	0	0	0	0	0	0	0	0	0	0	0	0	0	0.000583308	0	0	0	0	0	0	0	0	0	0	0	0	0	0	0	0	0	0	0
102	Bacteria	Bacteroidota	Bacteroidia	Bacteroidales	Prevotellaceae	Prevotella	Prevotella_pallens	0.00684558	0	0	0	0	0	0	0	0	0	0	0	0	0	0	0	0	0	0	0	0	0	0	0	0	0	0	0	0	0	0	0	0	0	0	0	0	0	0	0	0	0
103	Bacteria	Bacteroidota	Bacteroidia	Bacteroidales	Prevotellaceae	Prevotella	Prevotella_sp.	0	0	0	0	0	0.000154392	0	0	0.00807234	0.00120731	0.00201945	0.00087116	0	0	0	0	0	0.000467508	0.000372153	0.000270788	0	0	0	0.000569822	0	0	0.00127195	0.00566179	0	0.000839364	0.0182109	0.0599681	0.00870614	0	0.019553	0.0056249	0.0179915	0.00467969	0.0174906	0.00269466	0.00835884	0.0186906
104	Bacteria	Bacteroidota	Bacteroidia	Bacteroidales	Prevotellaceae	Prevotella	Prevotella_stercorea	0	0	0	0	0	0	0	0	0	0	0	0.000114626	0	0	0	0	8.00085e-05	0	0.000124051	0	0	0	0	0	0	8.80876e-05	0	0.000160239	0	0	0.000328321	0.000156411	0	0	0.000243146	6.65668e-05	0.000157131	0	0	0	0	0
105	Bacteria	Bacteroidota	Bacteroidia	Bacteroidales	Prevotellaceae	Prevotella	Prevotellaceae_bacterium	0	0	0	0	0	0	0	0	0.0229398	0	0.00211294	0.00270518	0	0	0	0	0	9.84228e-05	0.00114127	0	0	0	0.00104995	0.00155751	0	0.00158558	0.00167099	0.0334099	0.000782532	0.000998162	0.00111629	0.00115744	0.00196361	0	0.00164124	0	0.00133561	0.00218137	0.00172007	0.000838905	0.12071	0.0428457
106	Bacteria	Bacteroidota	Bacteroidia	Bacteroidales	Prevotellaceae	Prevotella	Trichuris_trichiura	0	0	0	0	0	0	0	0	0	0	0.000186986	0	0	0	0	0	0	0	0	0	0	0	0	0	0	0	0	2.67065e-05	0	0	0	0	0	0	0	0	0	0	0	0	0	0
107	Bacteria	Bacteroidota	Bacteroidia	Bacteroidales	Prevotellaceae	Prevotella	gut_metagenome	0	0	0	0	0	0	0	0	0.00337199	0	0.00100972	0.000939936	0	0	0	0	0	0.0166088	0.060388	0	0	0	0	0	0.0078918	0.00452183	0	0.00173593	0	0	0	0.14027	0.00468428	0	0	0.0201531	0	0.0633157	0	0.00793146	0.0022378	0.00525565
108	Bacteria	Bacteroidota	Bacteroidia	Bacteroidales	Prevotellaceae	Prevotella	human_gut	0	0	0	0	0	0	0	0	0	0	0	0	0	0	0	0	0	0	0	0	0	0	0	0	0	0	0	0.00333832	0	0	0.0239455	0	0.00364333	0	0.018621	0.0222167	0.0268301	0	0.0204669	0.0316496	0.00566032	0.0062302
109	Bacteria	Bacteroidota	Bacteroidia	Bacteroidales	Prevotellaceae	Prevotella	metagenome	0	0	0	0.00250022	0	0	0	0.00493433	0.0192612	0.00343412	0.00439417	0	0	0	0	0	0	0	0	0	0	0	0	0	0.00164016	0	0.0030427	0.0345049	0	0	0	0	0	0	0	0	0.00151238	0	0	0.000915169	0.0622306	0.0257562
110	Bacteria	Bacteroidota	Bacteroidia	Bacteroidales	Prevotellaceae	Prevotella	uncultured_Wautersiella	0	0	0	0	0	0	0	0	0	0	0	0	0	0	0	0	0	0	0	0	0	0	0	0	0	0	4.98803e-05	8.01196e-05	0	0	0	0	0	0	0	0	0	0	0	0	0	0
111	Bacteria	Bacteroidota	Bacteroidia	Bacteroidales	Prevotellaceae	Prevotella	uncultured_bacterium	0	0	0	0	0	0	0	0	0.00418944	0.00107316	0.00114061	0	0	0	0	0	0	0	0	0	0	0	0	0	0	0	0.000523743	0.00400598	0.000152689	0	0	0.00103231	0.000331212	0	0.000425506	0.000249626	0	0.000559326	0.000270573	0	0.0257018	0.0164282
112	Bacteria	Bacteroidota	Bacteroidia	Bacteroidales	Prevotellaceae	Prevotella	uncultured_organism	0	0	0	0	0	0	0	0	0	0	0	0	0	0	0	0	0.00226691	0	0	0	0	0	0	0	0	0	0	0	0	0	0	0	0	0	0	0	0	0	0	0	0	0
113	Bacteria	Bacteroidota	Bacteroidia	Bacteroidales	Prevotellaceae	Prevotella	wallaby_gut	0	0	0	0	0	0	0	0	0	0	0	0	0	0	0	0	0	0	0	0	0	0	0	0	0	0	0	0	0	0	0	0	0	0	0	0	0	0	0	0	0	0
114	Bacteria	Bacteroidota	Bacteroidia	Bacteroidales	Prevotellaceae	Prevotellaceae_NK3B31_group	unidentified	0	0	0	0	0	0	0	0	0	0.000724385	0	0	0	0	0	0	0	0	0	0	0	0	0	0	0	8.80876e-05	0	0	0	0	0	0	0	0	0	0	0	0	0	0	0.042222	0.00671748
115	Bacteria	Bacteroidota	Bacteroidia	Bacteroidales	Prevotellaceae	Prevotellaceae_NK3B31_group	metagenome	0	0	0	0	0	0	0	0	0.00122618	0	0	0.00481431	0.0193093	0	0	0	0	0	0.0401925	0	0	0	0.00111995	0.00573621	0.000356557	0.00355287	0.000174581	0.00192287	0.000515326	0	0.00676341	0.0177996	0.00435307	0	0.00634207	0.0881677	0.00604954	0.0311544	0.00606857	0.000813483	0.00115181	0.00633462
116	Bacteria	Bacteroidota	Bacteroidia	Bacteroidales	Prevotellaceae	Prevotellaceae_NK3B31_group	uncultured_Prevotella	0.00124014	0	0.00064904	0.00139097	0	0	0	0	0.0370408	0.00319266	0.00542259	0.000527281	0	0	0.000869367	0	0	0	0.000719496	0	0	0	0	0	0.00137869	0	0.00236931	0.00227006	0.00104974	0	0	0	0.00139582	0	0.000567341	0	0	0.00128645	0.000560473	0	0.0365946	0.0114162
117	Bacteria	Bacteroidota	Bacteroidia	Bacteroidales	Prevotellaceae	Prevotellaceae_NK3B31_group	uncultured_bacterium	0	0	0	0	0	0	0	0	0.0123129	0.000643898	0.00115931	0.000962861	0	0	0	0	0	0	0	0	0.00751349	0.041922	0	0.00467254	0.199482	0.0462166	0.00269354	0.00221664	0.00622209	0.0458474	0.0284545	0.0014077	0.029052	0	0.031913	0	0.0231179	0.00495936	0.0315025	0.00269466	0.04548	0.0129129
118	Bacteria	Bacteroidota	Bacteroidia	Bacteroidales	Prevotellaceae	Prevotellaceae_UCG-001	Marseilla_massiliensis	0	0	0	0	0	0	0	0	0	0	0	0	0	0	0	0	0	0	0	0	0	0	0	0	0	0	0	0	0	0.000385654	0	0	0	0	0	0	0	0	0	0	0	0
119	Bacteria	Bacteroidota	Bacteroidia	Bacteroidales	Prevotellaceae	Prevotellaceae_UCG-001	uncultured_bacterium	0	0	0	0	0	0	0	0	0	0	0	0	0	0	0	0	0	0	0	0	0	0	0	0	0	0	0	0	0	0	0	0	0	0	0	0	0	0	0	0	0.00332379	0
120	Bacteria	Bacteroidota	Bacteroidia	Bacteroidales	Prevotellaceae	Prevotellaceae_UCG-001	uncultured_rumen	0	0	0	0	0	0	0	0	0	0.0170901	0	0	0	0	0	0	0	0	0	0	0	0	0	0	0	0	0	0	0	0	0	0	0	0	0	0	0	0	0	0	0	0
121	Bacteria	Bacteroidota	Bacteroidia	Bacteroidales	Prevotellaceae	Prevotellaceae_UCG-003	unidentified	0	0	0	0	0	0	0	0	0	0	0	0	0	0	0	0	0	0	0	0	0	0	0	0	0	0	0	0	0	0	0	0	0	0	0	0	0	0	0	0	0	0
122	Bacteria	Bacteroidota	Bacteroidia	Bacteroidales	Prevotellaceae	Prevotellaceae_UCG-003	Alloprevotella_sp.	0	0	0	0	0	0	0	0	0	0	5.60957e-05	0	0	0	0	0	0	0	0	0	0	0	0	0	0	0	0	0	0	0	0	0	0	0	0	0	0	0	0	0	0	0
123	Bacteria	Bacteroidota	Bacteroidia	Bacteroidales	Prevotellaceae	Prevotellaceae_UCG-003	uncultured_bacterium	0	0	0	0.000228893	0	0	0	0	0	0.000482923	0.000579656	0	0	0	0	0	0	0	0	0	0.00124773	8.88178e-05	0	0	0.00489672	0	0.000673384	0.0028576	0	0	0	0.00131385	0	0	0	0.00146447	0	0.00451189	0	0	0.00677921	0.0198044
124	Bacteria	Bacteroidota	Bacteroidia	Bacteroidales	Prevotellaceae	Prevotellaceae_UCG-004	uncultured_bacterium	0	0	3.09066e-05	0	0	0	0	0	0	0.000509752	0	0	0	0	0	0	0	0	0	0	0	0	0	0	0	0	0	0	0	0	0.000350209	0.000344105	0.00101729	0	0.000364719	0.00058246	0.000333903	0.000335595	0.00069576	0	0	0
125	Bacteria	Bacteroidota	Bacteroidia	Bacteroidales	Prevotellaceae	Prevotellaceae_UCG-004	uncultured_rumen	0	0	0	0	0	0	0	0	0	0	3.73972e-05	0	0	0	0	0	0	0	0	0	0	0	0	0	0	0	0	0	0	0	0	0	0	0	0	0	0	0	0	0	0	0
126	Bacteria	Bacteroidota	Bacteroidia	Bacteroidales	Prevotellaceae	Prevotellaceae_YAB2003_group	unidentified	0	0	0	0	0	0	0	0	0	0.0023073	0	0	0	0	0	0	0	0	0	0	0	0	0	0	0	0	0	0	0	0	0	0	0	0	0	0	0	0	0	0	0	0
127	Bacteria	Bacteroidota	Bacteroidia	Bacteroidales	Prevotellaceae	Prevotellaceae_YAB2003_group	uncultured_rumen	0	0	0	0	0	0	0	0	0	0.00134145	0	0	0	0	0	0	0	0	0	0	0	0	0	0	0	0	0	0	0	0	0	0	0	0	0	0	0	0	0	0	0	0
128	Bacteria	Bacteroidota	Bacteroidia	Bacteroidales	Prevotellaceae	uncultured	unidentified	0	0	0	0	0	0	0	0	0	0	0	0	0	0	0	0	0	0	0	0	0	0	0	0	0	0	0	0	0	0	0	0	0	0	0	0	0	0	0	0	0	0
129	Bacteria	Bacteroidota	Bacteroidia	Bacteroidales	Prevotellaceae	uncultured	Prevotellaceae_bacterium	0	0	0	5.28216e-05	0	0	0	0	0	0	0	0	0	0	0	0	0	0	0	0	0	0	0	0	0	0	0	0	0	0	0	0	0	0	0	0	0	0	0	0	0	0
130	Bacteria	Bacteroidota	Bacteroidia	Bacteroidales	Prevotellaceae	uncultured	metagenome	0	0	0	0	0	0	0	0	0	0	0	0	0	0	0	0	0	0	0	0	0	0	0	0	0.00049918	0	0	0.00104156	0	0	0	0	0	0	0	0	0	0	0	0	0.0048376	0.00588215
131	Bacteria	Bacteroidota	Bacteroidia	Bacteroidales	Prevotellaceae	uncultured	uncultured_bacterium	0	0	0	0	0	0	0	0	0.00740816	0	0.00117801	0	0	0	0	0	0	0	0	0	0	0	0	0	0	0.00287753	0.000972666	0	0	0.00387922	0.00192615	0	0.00470794	0	0.00216805	0	0.00141418	0.00247968	0.00249314	0.000635534	0.00612104	0.00271484
132	Bacteria	Bacteroidota	Bacteroidia	Bacteroidales	Rikenellaceae	unidentified	unidentified	0	0	0	0	0	0	0	0	0	0	0	0	0	0	0	0	0	0	0	0	0.000216996	0	0	0	0	0	0	0	0	0	0	0	0	0	0	0	0	0	0	7.62641e-05	0	0
133	Bacteria	Bacteroidota	Bacteroidia	Bacteroidales	Rikenellaceae	Alistipes	unidentified	0	0	0	0	0	0	0	0	0	0	0	0	0	0	0	0	0	0	0	0	0	0	0	0	0	0.000763426	0	0	0	0.000748622	0	0	0	0	8.10488e-05	0	0	0.000335595	0	0	0	0
134	Bacteria	Bacteroidota	Bacteroidia	Bacteroidales	Rikenellaceae	Alistipes	Alistipes_shahii	0	0	0	0	0	0	0	0	0	0	0	0.000733608	0.00254552	0	0	0	0	0	0	0	0	0	0	0	0.000927048	0	0	0	0	0.00319866	0.00212314	0.00096975	0.000212922	0	0.00180334	0.000632385	0.00161059	0.000149154	0.00175873	0	0	0
135	Bacteria	Bacteroidota	Bacteroidia	Bacteroidales	Rikenellaceae	Alistipes	Bacteroides_sp.	0	0	0	0	0	0	0	0	0	0	0	0	0	0	0	0.000245128	0	0.000147634	0.000620255	0	0	0	0.000373317	0	0	0	0	0	0	0	0	0	0	0	0	0	0	0	0	0	0	0
136	Bacteria	Bacteroidota	Bacteroidia	Bacteroidales	Rikenellaceae	Rikenellaceae_RC9_gut_group	unidentified	0	0	0	0	0	0	0	0	0	0	0	0	0	0	0	0	0	0	0	0	0	0	0	0	7.13114e-05	0	0	0	0	0	0	0	0	0	0	0	0	0	0	0.000254214	0	0
137	Bacteria	Bacteroidota	Bacteroidia	Bacteroidales	Rikenellaceae	Rikenellaceae_RC9_gut_group	uncultured_Bacteroidales	0	0	0	0	0	0	0	0	0	0.000456094	0	0	0	0	0	0	0	0	0	0	0	0	0	0	0	0	0	0	0	0	0	0	0.00011829	0	0	0	0	0	0	0	0	0
138	Bacteria	Bacteroidota	Bacteroidia	Bacteroidales	Rikenellaceae	Rikenellaceae_RC9_gut_group	uncultured_bacterium	0	0	0	0	0	0.000334517	0.00139366	0	0.00245236	0.00177072	0.000299177	0.000229253	0.000366922	0	0	0	0	0	0.000769116	0	0.0146201	0.0288954	0.0276721	0.0169427	0.0247451	0.00772235	0.00192039	0.00870633	0.00532504	0.0445317	0.0311686	0.00153283	0.00645863	0.00853979	0.025814	0.0037111	0.0267319	0.0046424	0.0312899	0.0127869	0.00296179	0.0101632
139	Bacteria	Bacteroidota	Bacteroidia	Bacteroidales	Rikenellaceae	Rikenellaceae_RC9_gut_group	uncultured_beta	0	0	0	0	0	0	0	0	0	0.000482923	0	0	0	0	0	0	0	0	0	0	0.000216996	0	0	0	0.0103402	0	0	0	0	0	0.0018386	0	0.00082803	0.000168866	0.00156019	0.000748877	0.0014731	0.00136103	0.00216459	0.0215065	0	0.00132261
140	Bacteria	Bacteroidota	Bacteroidia	Bacteroidales	Rikenellaceae	Rikenellaceae_RC9_gut_group	wallaby_gut	0	0	0	0	0	0	0	0	0	0.000536581	0	0	0	0	0	0	0	0	0	0	0	0	0	0	0	0	0	0	0	0	0	0	0	0	0	0	0	0	0	0	0	0
141	Bacteria	Bacteroidota	Bacteroidia	Bacteroidales	Rikenellaceae	SP3-e08	uncultured_bacterium	0	0	0	0	0	0	0	0	0	0	0	0	0	0	0	0	0	0	0	0	0	0	0	0	0	0	0	0.000267065	0	0	0	0	0	0	0	0	0	0	0	0	0	0
142	Bacteria	Bacteroidota	Bacteroidia	Bacteroidales	Rikenellaceae	dgA-11_gut_group	uncultured_Bacteroidales	0	0	0	0	0	0	0	0	0	0	0	0	0	0	0	0	0	0	0	0	0.00257683	0	0	0	0	0	0	0.00146886	0	0	0	0	0.00059145	0	0.000141835	0.000282909	7.85654e-05	0	0	0.000889748	0	0
143	Bacteria	Bacteroidota	Bacteroidia	Bacteroidales	Tannerellaceae	Parabacteroides	unidentified	0	0	0	0	0	0	0	0	0	0	0	0.000756534	6.87979e-05	0	0	0.00144626	0	0	0	0	0	0	0	0	0	0	0	0	0	0	0.0020137	0.000844621	0	0	0	0.000948577	0	0	0	0	0	0
144	Bacteria	Bacteroidota	Bacteroidia	Bacteroidales	Tannerellaceae	Parabacteroides	Parabacteroides_distasonis	0	0	0	0	0	0	0	0	0	0.000643898	0	0.00176525	0.00165115	0	0	0.00125015	0.000960102	0	0	0.000541576	0.00146472	0.00296059	0.000979958	0	0	0.00202602	0	0	0.00297744	0.00115696	0.00566901	0	0	0	0.00630154	0.00262939	0.00738515	0.00216273	0.00771134	0	0	0
145	Bacteria	Bacteroidota	Bacteroidia	Bacteroidales	Tannerellaceae	Parabacteroides	Parabacteroides_goldsteinii	0	0	0	0	0	0	0	0	0	0	0	0	0	0	0	0	0	0.000147634	0	0	0	0	0	0	0	0	0	0	0	0	0	0	0	0.000385979	0	0	0	0	0	0.000305056	0	0
146	Bacteria	Bacteroidota	Bacteroidia	Bacteroidales	Tannerellaceae	Parabacteroides	Parabacteroides_merdae	0.0017858	0	0	0	0.00213041	0	0	0	0	0.000429265	0	0.00568547	0.00295831	0.00208216	0	0.0030641	0.00056006	0	0.00245621	0.000937344	0	0.00408562	0.0054831	0.00167148	0.000261475	0.00138004	0	0	0.0102874	0.000499081	0.00295489	0	0.000804372	0.0135334	0.00228963	0	0.00233732	0.0008017	0.00286035	0.000966012	0	0
147	Bacteria	Bacteroidota	Bacteroidia	Bacteroidales	Tannerellaceae	Parabacteroides	uncultured_bacterium	0	0.00200364	0	0	0	0	0.000278733	0.0027334	0	0	0	0	0	0	0	0	0	0	0	0	0	0	0	0	0.00142623	0	0	0.000106826	0	0	0	0.000656927	0	0.00164041	0	0.000482609	0	0	0.00011596	0.000635534	0	0.00135742
148	Bacteria	Bacteroidota	Bacteroidia	Bacteroidales	Tannerellaceae	Tannerellaceae	uncultured_bacterium	0	0	0	0	0	0	0	0	0	0	0	0	0	0	0	0	0	0	0	0	0	0	0	0	0	0.000205538	0	0	0	0	0	0	0	0	0	0	0	0	0	0	0	0
149	Bacteria	Bacteroidota	Bacteroidia	Bacteroidales	p-2534-18B5_gut_group	p-2534-18B5_gut_group	uncultured_bacterium	0	0	0	0	0	0	0	0	0	0.00174389	0	0	0	0	0	0	0	0	0	0	0.00846285	0.000325665	0	0	0	0	0.000947725	0	0	0	0	0	0	0	0	0	0	0	0	0	0	0
150	Bacteria	Bacteroidota	Bacteroidia	Bacteroidales	uncultured	uncultured	uncultured_bacterium	0	0	0	0	0	0	0	0	0	0	0	0	0	0	0	0	0	0	0.000595445	0	0	0	0	0	0	0.000910239	0	0	0	0	0.0205967	0.00606876	0.00430576	0.00371505	0.0217819	0.00926943	0.0172058	0	0.0251247	0.00185576	0.000493632	0.00142703
151	Bacteria	Bacteroidota	Bacteroidia	Chitinophagales	uncultured	uncultured	unidentified	0	0	0	0	0	0	0	0	0	0	0	0	0	0	0	0	0	0	0	0	0	0	0	0	0	0	0	0	0	0	0	0	0	0	0	0	0	0	0	0	0	0
152	Bacteria	Bacteroidota	Bacteroidia	Flavobacteriales	Flavobacteriaceae	Capnocytophaga	Capnocytophaga_leadbetteri	0.000595268	0	0	0	0	0	0	0	0	0	0	0	0	0	0	0	0	0	0	0	0	0	0	0	0	0	0	0	0	0	0	0	0	0	0	0	0	0	0	0	0	0
153	Bacteria	Bacteroidota	Bacteroidia	Flavobacteriales	Flavobacteriaceae	Capnocytophaga	unidentified	0	0	0	0	0	0	0	0	0	0	0	0	0	0	0	0	0	0	0	0	0	0	0	0	0	0	0	0	0	0	0	0	0	0	0	0	0	0	0	0	0	0
154	Bacteria	Bacteroidota	Bacteroidia	Flavobacteriales	Flavobacteriaceae	Flavobacterium	uncultured_bacterium	0	0	0	0	0	0	0	0	0	0	0	0	0	0	0	0	0	0	0	0	0	0	0	0	0	0	0	0	0	0	0	0	0	0	0	0	0	0	0	0	0	0
155	Bacteria	Bacteroidota	Bacteroidia	Flavobacteriales	Flavobacteriaceae	Myroides	unidentified	0	0	0	0	0	0	0	0	0	0	0	0	0	0	0	0	0	0	0	0	0	0	0	0	0	0	0	0	0	0	0	0	0	0	0	0	0	0	0	0	0	0.00386342
156	Bacteria	Bacteroidota	Bacteroidia	Flavobacteriales	Flavobacteriaceae	Myroides	Myroides_odoratimimus	0	0	0	0	0	0	0	0	0	0	0	0	0	0	0	0	0	0	0	0	0	0	0	0	0	0	0	0	0	0	0	0	0	0	0	0	0	0	0	0	0	0
157	Bacteria	Bacteroidota	Bacteroidia	Flavobacteriales	Flavobacteriaceae	Myroides	Myroides_phaeus	0	0	0	0	0	0	0	0	0	0	0	0	0	0	0	0	0	0	0	0	0	0	0	0	0	0	0	0	0	0	0	0	0	0	0	0	0	0	0	0	0	0
158	Bacteria	Bacteroidota	Bacteroidia	Flavobacteriales	Flavobacteriaceae	Myroides	Myroides_sp.	0	0	0	0	0	0	0	0	0	0	0	0	0	0	0	0	0	0	0	0	0	0	0	0	0	0	0	0	0	0	0	0	0	0	0	0	0	0	0	0	0	0
159	Bacteria	Bacteroidota	Bacteroidia	Flavobacteriales	Flavobacteriaceae	Myroides	uncultured_bacterium	0	0	0	0	0	0	0	0	0	0	0	0	0	0	0	0	0	0	0	0	0	0	0	0	0	0	0	0	0	0	0	0	0	0	0	0	0	0	0	0	0	0
160	Bacteria	Bacteroidota	Bacteroidia	Flavobacteriales	Weeksellaceae	Empedobacter	unidentified	0	0	0	0	0	0	0	0	0	0	0	0	0	0	0	0	0	0	0	0	0	0	0	0	0	0	0	0	0	0	0	0	0	0	0	0	0	0	0	0	0	0
161	Bacteria	Bacteroidota	Bacteroidia	Flavobacteriales	Weeksellaceae	Empedobacter	uncultured_bacterium	0	0	0	0	0	0	0	0	0	0	0	0	0	0	0	0	0	0	0	0	0	0	0	0	0	0	0	0	0	0	0	0	0	0	0	0	0	0	0	0	0	0
162	Bacteria	Campilobacterota	Campylobacteria	Campylobacterales	Campylobacteraceae	Campylobacter	unidentified	0.000347239	0	0	0	0.00358387	0	0	0	0	0	0.00271129	0	0	0	0	0	0.0174152	0.00484732	0	0.000229128	0	0	0	0.0348731	0	0	0	0	0	0.0208934	0.00111629	0	0	0.0013268	0.000506555	0.0285405	0.000392827	0	0.000599126	0.000660955	0	0
163	Bacteria	Campilobacterota	Campylobacteria	Campylobacterales	Campylobacteraceae	Campylobacter	Campylobacter_lanienae	0	0	0	0	0	0	0	0	0	0.00029512	0	0.0409216	0.0312572	0.000195968	0	0	0.00674739	0	0.00444103	0	0	0	0	0	0	0	0	0	0	0	0	0.0117934	0	0	0	0	0	0	0	0	0	0
164	Bacteria	Campilobacterota	Campylobacteria	Campylobacterales	Campylobacteraceae	Campylobacter	Campylobacter_peloridis	0	0	0	0	0	0	0	0	0	0	0	0	0	0	0	0	0	0	0	0	0	0	0	0	0	0	0	0	0	0	0	0	0	0	0	4.99251e-05	0	0	0	0	0	0
165	Bacteria	Campilobacterota	Campylobacteria	Campylobacterales	Campylobacteraceae	Campylobacter	Campylobacter_sp.	0	0	0	0	0	0	0	0.0027689	0	0	0	0	0	0	0	0	0	0	0	0	0	0	0	0	0	0	0	0	0	0	0	0	0	0	0	0	0	0.00106272	0	0	0	0
166	Bacteria	Campilobacterota	Campylobacteria	Campylobacterales	Helicobacteraceae	Helicobacter	unidentified	0	0	0	0	0	0	0	0	0	0	0	0.000114626	0	0	0	0	0	0	0	0	0	0	0	0	0	0	0	0	0	0	0	0	0	0	0	6.65668e-05	0	0	0	0	0	0.000174028
167	Bacteria	Campilobacterota	Campylobacteria	Campylobacterales	Helicobacteraceae	Helicobacter	Helicobacter_canadensis	0	0	0	0	0	0	0	0	0	0	0.000149589	0	0	0	0	0	0	0	0	0	0	0	0	0	0	0	0	0	0	0	0	0	0	0	0	0	0	0	0	0	0	0
168	Bacteria	Campilobacterota	Campylobacteria	Campylobacterales	Helicobacteraceae	Helicobacter	Helicobacter_rappini	0	0	0	0	0	0	0	0	0	0	0	0	0	0	0	0	0	0	0	0	0	0	0	0	0	0	0	0	0	0	0	0	0	0	0	0	0	0	0	0	0	0
169	Bacteria	Campilobacterota	Campylobacteria	Campylobacterales	Helicobacteraceae	Helicobacter	Helicobacter_rodentium	0	0	0	0	0	0	0	0	0	0	0	0	0	0	0	0	0	0	0	0	0	0	0	0	0	0	0	0	0	0	0.000350209	0.000344105	0	0	0.000101311	0	7.85654e-05	0	0.00011596	0	0	0
170	Bacteria	Cyanobacteria	Vampirivibrionia	Gastranaerophilales	Gastranaerophilales	Gastranaerophilales	unidentified	0	0	0	0	0	0	0	0	0	0	0.000280479	0	0	0	0	0	0.000106678	0	0	0	0	0	0	0	0	0	0	0	0	0	0	0	0	0	0	0	0	0	0	0	0	0
171	Bacteria	Cyanobacteria	Vampirivibrionia	Gastranaerophilales	Gastranaerophilales	Gastranaerophilales	Candidatus_Gastranaerophilales	0	0	0	0	0	0	0	0	0	0	0	0	0	0	0	0	0	0	0	0	0	0	0	0	0	0	0	0	0	0	0	0	0	0	0	0	0	0	0	0	0	0
172	Bacteria	Cyanobacteria	Vampirivibrionia	Gastranaerophilales	Gastranaerophilales	Gastranaerophilales	uncultured_bacterium	0	0	0	0	0	0	0	0	0	0	0	0	0	0	0	0	0	0	0	0	0	0	0	0	0	0	0	0	0	0	0	0	0	0	0	0	0	0	0	0	0	0
173	Bacteria	Deferribacterota	Deferribacteres	Deferribacterales	Deferribacteraceae	Mucispirillum	unidentified	0	0	0	0	0	0	0	0	0	0	0	0	0	0	0	0	0	0	0	0	0	0	0	0	0	0	0	0	3.81723e-05	0	0	0	0	0	0	0	0	0	0	0	0	0
174	Bacteria	Deferribacterota	Deferribacteres	Deferribacterales	Deferribacteraceae	Mucispirillum	uncultured_bacterium	0	0	0	0	0	0	0	0	0	0	0	0	0	0	0	0	0	0	0	0	0	0	0	0	0	0	0	0	0.000362637	0.000499081	0	0	0	0	0	0	0	0	0	0	0	0
175	Bacteria	Desulfobacterota	Desulfovibrionia	Desulfovibrionales	Desulfovibrionaceae	Bilophila	unidentified	0	0	0	0	0	0	0	0	0	0	0	0	0	0	0	0	0	0	0	0	0	0	0	0	0	0	0	0	0	0	0	0	0.00141948	0.000530722	0	0.000216342	0	0	0	0	0	0
176	Bacteria	Desulfobacterota	Desulfovibrionia	Desulfovibrionales	Desulfovibrionaceae	Desulfovibrio	unidentified	0	0	0	0	0	0	0	0	0	0	0	4.58505e-05	0	0	0	0	0	0	0	0	0	0	0	0	0	0	0	0	0	0	0.000153216	0	0	0	0	0.000482609	3.92827e-05	0	0	0	0	0
177	Bacteria	Desulfobacterota	Desulfovibrionia	Desulfovibrionales	Desulfovibrionaceae	Desulfovibrio	Desulfovibrio_fairfieldensis	0	0	0	0	0	0	0	0	0	0	0	0	0	0	0	0	0	0	0	0	0.00195297	0	0.00132994	0	0	0	0.00154629	0.00101485	0	0	0	0	0	0	0	0	0	0	0	0	0	0
178	Bacteria	Desulfobacterota	Desulfovibrionia	Desulfovibrionales	Desulfovibrionaceae	Desulfovibrio	Desulfovibrio_piger	0	0.00258045	0	0	0	0.00061757	0.00141689	0.00454384	0.00214581	0.0012878	0.000168287	0.00451628	0.00183461	0.00318448	0	0.00279446	0.00186687	0.00270663	0.00764154	0.00268705	0.00184447	0.00269414	0	0.0138657	0.00582377	0.00317115	0	0	0.00654655	0.00995894	0.00306433	0.000469234	0.00172703	0.00354618	0.00415375	0.00078216	0.00349616	0.00350511	0.00369139	0.00302514	0	0
179	Bacteria	Desulfobacterota	Desulfovibrionia	Desulfovibrionales	Desulfovibrionaceae	Desulfovibrio	gut_metagenome	0	0	0	0	0	0	0	0.000248491	0	0	0	0	0	0	0	0	0	0	0	0	0	0	0	7.59763e-05	0	0	0	0	0	0	0	0	0	0	0	0	0	0	0	0	0	0
180	Bacteria	Desulfobacterota	Desulfovibrionia	Desulfovibrionales	Desulfovibrionaceae	Desulfovibrio	metagenome	0	0	0	0	0	0	0	0	0	0.00136828	0	0	0	0	0	0	0	0	0	0	0	0	0	0	0	0	0	0	0	0	0	0	0	0	0	0	0	0	0	0	0	0
181	Bacteria	Desulfobacterota	Desulfovibrionia	Desulfovibrionales	Desulfovibrionaceae	Mailhella	Desulfovibrio_sp.	0	0	0	0	0	0	0	0	0.000459817	0	0	0	0	0.000342944	0	0	0	0	0.000297722	0	0	0	0	0	0.000570491	0	0	0	0	0	0.000393985	0.00100103	0	0	0.000162098	0.000399401	0.000255338	0	0	0	0	0
182	Bacteria	Desulfobacterota	Desulfovibrionia	Desulfovibrionales	Desulfovibrionaceae	uncultured	uncultured_bacterium	0	0	0	0	0	0	0	0	0	0	0	0	0	0	0	0	0	0	0	0	0	0	0	0	0	0	0	0	0	0	0	0	0	0	0	0	0	0.000279663	0.00011596	0	0	0
183	Bacteria	Desulfobacterota	Desulfuromonadia	Bradymonadales	Bradymonadales	Bradymonadales	uncultured_rumen	0	0	0	0	0	0	0	0	0	0	0	0	0	0	0	0	0	0	0	0	0	0	0	0	0	0	0	0	0	0.00467322	0	0	0	0	0	0	0	0	0	0	0	0
184	Bacteria	Elusimicrobiota	Elusimicrobia	Elusimicrobiales	Elusimicrobiaceae	Elusimicrobium	uncultured_bacterium	0	0	0	0	0	0	0	0	0	0	0	0	0	0	0	0	0	0	0	0	0	0	0	0	0	0	0	0	0	0	0	0	0	0	0	0	0	0	0	0	0	0
185	Bacteria	Elusimicrobiota	Elusimicrobia	Elusimicrobiales	Elusimicrobiaceae	Elusimicrobium	uncultured_rumen	0	0	0	0	0	0	0	0	0	0	0	0	0	0	0	0	0	0	0	0	0	0	0	0	0	0	0	0	0	0	0	0	0	0	0	0	0	0	0	0	0	0
186	Bacteria	Fibrobacterota	Fibrobacteria	Fibrobacterales	Fibrobacteraceae	Fibrobacter	unidentified	0	0	0	0	0	0	0	0	0	0	0	0	0	0	0	0	0	0	0	0	0	0	0	0	0	0	0	0	0	0	0	0	0	0	0	0	0	0	0	0	0	0
187	Bacteria	Fibrobacterota	Fibrobacteria	Fibrobacterales	Fibrobacteraceae	Fibrobacter	Fibrobacter_sp.	0	0	0	0	0	0	0	0	0	0.000456094	0	0	0	0	0	0	0	0	0	0	0	0	0	0	0	0	0	0	0	0	0	0	0	0	0	0	0	0	0	0	0	0
188	Bacteria	Firmicutes	unidentified	unidentified	unidentified	unidentified	unidentified	0	0	0	0	0	0	0	0	0	0	0	0	0	0	0	0	0	0	0	0	0	0	0	0	0	0	0	0	0	0	0	0	0	0	0	0	0	0	0	0	0	0
189	Bacteria	Firmicutes	Bacilli	Bacillales	Planococcaceae	Lysinibacillus	unidentified	0	0	0	0	0	0	0	0	0	0	0.000168287	0	0	0	0	0	0	0	0	0	0	0	0	0	0	0	0	0	0	0	0	0	0	0	0	0	0	0	0	0	0	0
190	Bacteria	Firmicutes	Bacilli	Erysipelotrichales	Erysipelatoclostridiaceae	Catenibacterium	unidentified	0	0	0	0	0	0	0	0	0	0	0	0	0	0	0	0	0	0	0	0	0	5.92119e-05	0	0	0	0	0	0	0	0	0	0	0	0	0	0	0	0	0	0	0	0.000382862
191	Bacteria	Firmicutes	Bacilli	Erysipelotrichales	Erysipelatoclostridiaceae	Catenibacterium	uncultured_Catenibacterium	0	0	0	0	0	0	0	0	0	0	0	0	0	0	0	0	0	0	0	0	0	0	0	0	0	0	0	0	0	0	0	0	0	0	0	0	0	0	0	0	0	0
192	Bacteria	Firmicutes	Bacilli	Erysipelotrichales	Erysipelatoclostridiaceae	Catenibacterium	uncultured_bacterium	0	0	0	0	0	0	0	0	0.000715271	0	0	0	0	0	0	0	0	0	0.000347343	0	0	0.00494419	0	0	0	0	0	0	0.000820705	0.00449173	0	0.000375387	0.000449502	0	0	0	0	0	0	0.000533849	0	0.00602137
193	Bacteria	Firmicutes	Bacilli	Erysipelotrichales	Erysipelatoclostridiaceae	Erysipelatoclostridium	unidentified	0	0	0	0	0	0	0	0	0	0	0	0	0	0	0	0	0	0	0	0.000124979	0	0	0	0	0	0	0.000124701	0	0	0	0	0	0	0	0	0	0	0	0	0	0	0
194	Bacteria	Firmicutes	Bacilli	Erysipelotrichales	Erysipelatoclostridiaceae	Erysipelatoclostridium	Erysipelatoclostridium_ramosum	0	0	0	0.00174311	0	0	0	0	0	0	0	0.00160477	0	0	0	0	0	0	0	0.000458257	0	0	0.000279988	0	0	0	0.00299282	0	0.000190862	0	0	0	0	0	0	0	0	0	0	0	0	0
195	Bacteria	Firmicutes	Bacilli	Erysipelotrichales	Erysipelatoclostridiaceae	Sharpea	unidentified	0	0	0	0	0	0	0	0	0	0	0	0	0	0	0	0	0	0	0	0	5.42491e-05	0	0	0	0	0	0	0	0	0	0	0	0	0	0	0	0	0.000391528	0	0	0	0
196	Bacteria	Firmicutes	Bacilli	Erysipelotrichales	Erysipelatoclostridiaceae	Sharpea	uncultured_bacterium	0	0	0	0	0	0	0	0	0	0	0	0	0	0	0	0	0	0	0	0	0.00181734	0	0	0	0	0	0.0192538	0.000106826	0	0	0	0	0	0	0	0	0	0.00697293	0	0	0	0
197	Bacteria	Firmicutes	Bacilli	Erysipelotrichales	Erysipelatoclostridiaceae	UCG-004	gut_metagenome	0	0	0	0	0	0	0	0	0	0	0	0	0	0	0	0	0	0	0	0	0	0	0	0	0	0	0	0	0	0	0	0	0	0	0	0	0	0	0	0	0	0
198	Bacteria	Firmicutes	Bacilli	Erysipelotrichales	Erysipelatoclostridiaceae	UCG-004	uncultured_bacterium	0	0	0	0	0	0	0	0	0	0	0	0	0	0	0	0	0	0	0	0	0	0	0.00121328	0	0.00118852	0	0	0	0	0.00408339	0	0	0	0	0	0	0.000196413	0	0.000328553	0.00409284	0	0
199	Bacteria	Firmicutes	Bacilli	Erysipelotrichales	Erysipelatoclostridiaceae	UCG-004	unidentified_rumen	0	0	0	0	0	0	0	0	0	0	0	0	0	0	0	0	0	0	0	0	0	0	0	0	0	0	0	0	0	0	0	0	0	0	0	0	0	0	0	0.000355899	0	0
200	Bacteria	Firmicutes	Bacilli	Erysipelotrichales	Erysipelotrichaceae	unidentified	unidentified	0	0	0	0	0	0	0	0	0	0	0	0	0	0	0	0	0	0	0	0	0	0	0	0	0	0	0	0	0	0	0	0	0	0	0	0	0	0	0	0	0	0
201	Bacteria	Firmicutes	Bacilli	Erysipelotrichales	Erysipelotrichaceae	Catenisphaera	uncultured_bacterium	0	0	0	0	0	0	0	0	0	0	0	0	0	0	0	0	0	0	0	0	0	0.000384877	0	0	0	0	0	0	0.000362637	0	0	0	0	0	0	0	0	0	0.00023192	0	0	0
202	Bacteria	Firmicutes	Bacilli	Erysipelotrichales	Erysipelotrichaceae	Catenisphaera	uncultured_rumen	0	0	0	0	0	0	0	0	0.000766362	0	0.000186986	0	0	0	0	0	0	0	0	0	0	0	0	0	0	0	0	0	0	0	0	0	0	0	0	0	0	0	0	0	0.00121763	0.00323692
203	Bacteria	Firmicutes	Bacilli	Erysipelotrichales	Erysipelotrichaceae	Erysipelotrichaceae_UCG-006	uncultured_bacterium	0	0	0	0	0	0	0	0	0	0	0	0	0	0	0	0	0	0	0	0	0	0	0	0.0012916	0.00247213	0	0	0	0	0.000884735	0	0	0.000520476	0	0	0	0.000235696	0	0	0	0	0
204	Bacteria	Firmicutes	Bacilli	Erysipelotrichales	Erysipelotrichaceae	Erysipelotrichaceae_UCG-009	uncultured_rumen	0	0	0	0	0	0	0	0	0	0	0	0	0	0	0	0	0	0	0	0	0	0	0.000629973	0	0	0	0	0	0	0	0	0	0	0	0	0	0	0	0	0	0	0
205	Bacteria	Firmicutes	Bacilli	Erysipelotrichales	Erysipelotrichaceae	Faecalicoccus	Faecalicoccus_pleomorphus	0	0	0	0	0	0	0	0	0	0	0	0	0	0	0	0	0	0	0	0	0	0	0.00104995	0	0	0	0.000274342	0	0	0	0	0	0	0.00019299	0	0	0	0	0	0	0	0
206	Bacteria	Firmicutes	Bacilli	Erysipelotrichales	Erysipelotrichaceae	Holdemanella	unidentified	0	0	0	0	0	0.000514642	0	0	0	0	0	0	0.000481585	0	0	0	0	0.00034448	0.00223292	0	0.000569615	0.0603961	0	0	0.00266229	0.00505036	0	0	0.0336107	0.00258615	0.000459649	0.000750774	0.000851688	0.00173691	0.000324195	0	0.000471392	0.000372884	0.00052182	0.008567	0	0
207	Bacteria	Firmicutes	Bacilli	Erysipelotrichales	Erysipelotrichaceae	Holdemania	uncultured_bacterium	0	0	0	0	0	0	0	0	0	0	0	0	0	0	0.000413984	0	0	0	0	0	0	0.000266454	0	0	0	0	0	0	0	0	0	0	0	0	0	0	0	0	0	0	0	0
208	Bacteria	Firmicutes	Bacilli	Erysipelotrichales	Erysipelotrichaceae	Solobacterium	unidentified	0.00198423	0	0	0	0.00254853	0	0	0	0	0	0	0	0	0.000808368	0	0	0	0	0	0	0	0	0	0	0	0	0	0	0	0	0	0	0	0	0	0	0	0	0	0	0	0
209	Bacteria	Firmicutes	Bacilli	Erysipelotrichales	Erysipelotrichaceae	Solobacterium	metagenome	0	0	0	0	0	0	0	0	0	0	0	0	0	0	0	0	0	0	0	0	0	0	0	0	0	0	0	0	0	0	0	0	0	0	0	0	0	0	0	0	0	0
210	Bacteria	Firmicutes	Bacilli	Erysipelotrichales	Erysipelotrichaceae	Solobacterium	uncultured_Erysipelotrichaceae	0	0	0	0	0	0	0	0	0	0	0	0	0	0	0	0	0	0	0	0	0	0	0	0	0	0	0	0	0	0	0	0	0	0	0	0	0	0	0	0	0	0
211	Bacteria	Firmicutes	Bacilli	Erysipelotrichales	Erysipelotrichaceae	Solobacterium	uncultured_bacterium	0	0	0	0	0	0	0	0	0	0	0	0	0	0	0	0	0	0	0	0	0	0	0	0	0	0	0	0	0	0	0	0	0	0	0	0	0	0	0	0	0.000921447	0.00389823
212	Bacteria	Firmicutes	Bacilli	Erysipelotrichales	Erysipelotrichaceae	Solobacterium	uncultured_organism	0	0	0	0	7.96416e-05	0	0	0	0	0	0	0	0	0	0	0	0	0	0	0	0	0	0	0	0	0	0	0	0	0	0	0	0	0	0	0	0	0	0	0	0	0
213	Bacteria	Firmicutes	Bacilli	Erysipelotrichales	Erysipelotrichaceae	Turicibacter	unidentified	0	0	0	0	0	0	0	0	0	0.0248169	0	0	0	0	0	0	0	0	0	0	0.00111211	0	0	0	0	0	0.000748204	0.0016291	0.0023476	0.000272226	0.000831746	0.000406669	0.00435307	0.00137505	0	0	0	0.000186442	3.86533e-05	0	0	0
214	Bacteria	Firmicutes	Bacilli	Erysipelotrichales	Erysipelotrichaceae	Anaerorhabdus_furcosa_group	uncultured_bacterium	0	0	0	0	0	0	0	0	0	0	0	0	0	0	0	0	0	0	0	0	8.13736e-05	0	0	0	0.000166393	0	0	0	0	0	0	0	0	0	0	0	0	0	0	0	0	0
215	Bacteria	Firmicutes	Bacilli	Erysipelotrichales	Erysipelotrichaceae	Clostridium_innocuum_group	unidentified	0	0.000758956	0	0.00901488	0.000816327	0	0.000232277	0	0	0	0.00026178	6.87758e-05	0	0	0.000931465	0.000196102	0.00117346	0	0.000173671	0	0	0.000710543	0.00107329	0	0	0	0.00139665	0	0.00368363	0	0	0	0	0.00084433	0	0	0	0.000186442	0	0	0	0
216	Bacteria	Firmicutes	Bacilli	Erysipelotrichales	Erysipelotrichaceae	uncultured	uncultured_bacterium	0	0	0	0	0	0	0	0	0	0	0	0	0	0	0	0	0	0	0	0	0.0028752	0	0.00321986	7.59763e-05	0.0148565	0.000411076	0.000798085	0.00077449	0	0.000589823	0	0	0.00314651	0	0	0	0	0.000242375	0	0	0	0
217	Bacteria	Firmicutes	Bacilli	Lactobacillales	unidentified	unidentified	unidentified	0	0	0	0	0	0	0	0	0	0	0	0	0	0	0	0	0	0	0	0	0	0	0	0	0	0	2.49401e-05	0	0	0	0	0	0	0	0	0	0	0	0	0	0	0
218	Bacteria	Firmicutes	Bacilli	Lactobacillales	Aerococcaceae	Aerococcus	unidentified	0	0	0	0	0	0	0	0	0	0	0	0	0	0	0	0	0	0	0	0	0	0	0	0	0	0	0	0	0	0	0	0	0	0	0	0	0	0	0	0	0	0
219	Bacteria	Firmicutes	Bacilli	Lactobacillales	Aerococcaceae	Aerosphaera	uncultured_bacterium	0	0	0	0	0	0	0	0	0	0	0	0	0	0	0	0	0	0	0	0	0	0	0	0	0	0	0	0	0	0	0	0	0	0	0	0	0	0	0	0	0	0
220	Bacteria	Firmicutes	Bacilli	Lactobacillales	Aerococcaceae	Facklamia	Facklamia_tabacinasalis	0	0	0	0	0	0	0	0	0	0	0	0	0	0	0	0	0	0	0	0	0	0	0	0	0	0	0	0	9.54308e-05	0	0	0	0	0	0	0	0	0	0	0	0	0
221	Bacteria	Firmicutes	Bacilli	Lactobacillales	Carnobacteriaceae	Atopostipes	Atopostipes_sp.	0	0	0	0	0	0	0	0	0	0	0	0	0	0	0	0	0	0	0	0	0	0	0	0	0	0	0	0	0	0	0	0	0	0	0	0	0	0	0	0	0	0
222	Bacteria	Firmicutes	Bacilli	Lactobacillales	Carnobacteriaceae	Granulicatella	unidentified	0	0	0	0	0	0	0	0	0	0	0	0	0	0	0	0	0	0	0	0	0	0	0	0	0	0	0	0	0	0	0	0	0	0	0	0	0	0	0	0	0	0
223	Bacteria	Firmicutes	Bacilli	Lactobacillales	Carnobacteriaceae	Jeotgalibaca	unidentified	0	0	0	0	0	0	0	0	0	0	0	0	0	0	0	0	0	0	0	0	0	0	0	0	0	0	0	0	0	0	0	0	0	0	0	0	0	0	0	0	0	0
224	Bacteria	Firmicutes	Bacilli	Lactobacillales	Carnobacteriaceae	Jeotgalibaca	Trichococcus_sp.	0	0	0	0	0	0	0	0	0	0	0	0	0	0	0	0	0	0	0	0	0	0	0	0	0	0	0	0	0	0	0	0	0	0	0	0	0	0	0	0	0	0
225	Bacteria	Firmicutes	Bacilli	Lactobacillales	Enterococcaceae	unidentified	unidentified	0.000694479	0	0	0	0	0	0	0	0	0	0	0	0	0	0	0	0	0	0	0	0	0	0	0	0	0	0	0	0	0	0	0	0	0	0	0	0	0	0	0	0	0
226	Bacteria	Firmicutes	Bacilli	Lactobacillales	Enterococcaceae	Enterococcus	unidentified	0.00625031	0.00367335	0.131832	0.0995862	0	0.00285626	0.00357707	0.00127796	0.010678	0.00847799	0.0226627	0.00573132	0	0.000416432	0.00080727	0.00330923	0.00424045	0.00915332	0	0.00472838	0.0111753	0	0.00293987	0.0028871	0	0.000322988	0.0937251	0.00713065	0.0016605	0.000294912	0	0.00372259	0.00106461	0.00330495	0	0	0	0	0	0	0.00184289	0.00163586
227	Bacteria	Firmicutes	Bacilli	Lactobacillales	Enterococcaceae	Enterococcus	Enterococcus_cecorum	0	0	0	0	0	0	0	0	0	0	0	0.0154746	0.00357749	0	0	0	0	0.0125243	0	0.0125396	0	0	0	0.0035329	0	0	0	0	0	0	0	0	0	0	0	0	0	0	0	0	0	0
228	Bacteria	Firmicutes	Bacilli	Lactobacillales	Enterococcaceae	Enterococcus	bacterium_ii1209	0	0	0	0	0	0	0	0	0	0	0	0.000183402	0	0	0	0	0	0	0	0	0	0	0	0	0	0	0	0	0	0	0	0	0	0	0	0	0	0	0	0	0	0
229	Bacteria	Firmicutes	Bacilli	Lactobacillales	Lactobacillaceae	Lactobacillus	unidentified	0.000942507	0	0	8.80359e-05	9.9552e-05	0.00283053	0	7.09975e-05	0.000204363	0.00059024	0.000149589	0.000183402	0.00254552	0.00117581	0.000144895	0.0110308	0.000106678	4.92114e-05	0.000198482	0	0	0.020961	0.000583308	0.000797751	0.0141672	0.000469801	0.000498803	0.000427305	0.00856968	0.00122502	0.000218881	0.000125129	0.000307554	0	0.000526817	0.0106673	7.85654e-05	0.000652547	0.000715086	0.000533849	9.87264e-05	0.000139222
230	Bacteria	Firmicutes	Bacilli	Lactobacillales	Lactobacillaceae	Lactobacillus	Lactobacillus_acidipiscis	0	0	0	0	0	0	0	0	0	0	0	0	0	0	0	0	0	0	0	0	0	0	0	0	0	0	0	0	0	0	0	0	0	0	0	0	0	0	0	0	0	0
231	Bacteria	Firmicutes	Bacilli	Lactobacillales	Lactobacillaceae	Lactobacillus	Lactobacillus_agilis	0	0	0	0	0	0	0	0	0	0	0	0	0	0	0	0	0	0	0	0	0	0	0	0	0	0	0	0	0	0	0	0	0	0	0	0	0	0	0	0	0	0
232	Bacteria	Firmicutes	Bacilli	Lactobacillales	Lactobacillaceae	Lactobacillus	Lactobacillus_amylovorus	0.0270351	0.057711	0.00041724	0.00207765	0.0358188	0.0420977	0	0.0890309	0.00393399	0	0.00177636	0.00224668	0.000802642	0.0725326	0	0	0.00394709	0	0.0370664	0.000437427	0.025931	0.119904	0.0134161	0.00892721	0.0115049	0.0706756	0.00553671	0.0358135	0.0327518	0.00267689	0.0247335	0.0115119	0.00721569	0.00998721	0.0292789	0.0422699	0.032585	0.0507122	0.0219744	0.00483006	0.00184289	0
233	Bacteria	Firmicutes	Bacilli	Lactobacillales	Lactobacillaceae	Lactobacillus	Lactobacillus_coleohominis	0	0	0	0	0	0	0	0	0	0	0	0	0	0	0	0	0	0	0	0	0	0.00461853	0	0	0.00125984	0.00675338	0.00137171	0	0.00154598	0.00115696	0.00100685	0.0010636	0.000875346	0	0.00156019	0.00103179	0.00155167	0	0.00127556	0.00223708	0	0
234	Bacteria	Firmicutes	Bacilli	Lactobacillales	Lactobacillaceae	Lactobacillus	Lactobacillus_concavus	0	0	0	0	0	0	0	0	0	0	0	0	0	0	0	0	0	0	0	0	0	0	0	0	0	0	0	0	0	0	0	0	0	0	0	0	0	0	0	0	0	0
235	Bacteria	Firmicutes	Bacilli	Lactobacillales	Lactobacillaceae	Lactobacillus	Lactobacillus_delbrueckii	0	0.0158774	0	0.00191918	0	0.140163	0.00682895	0.0201988	0	0.00619752	0.00162678	0.0132967	0.014975	0.000465424	0	0.00112759	0	0	0.0737111	0.000895684	0	0	0.00991624	0.00341893	0.00187787	0.1962	0.0027933	0.000507424	0	0.000544452	0.0211658	0.00660056	0.00141948	0.000699587	0.0275161	0.00317857	0.0278907	0.00803565	0.0206409	0.00195744	0	0
236	Bacteria	Firmicutes	Bacilli	Lactobacillales	Lactobacillaceae	Lactobacillus	Lactobacillus_dextrinicus	0	0	0	0	0	0	0	0	0	0	0	0	0	0	0	0	0	0	0	0	0	0	0	0	0	0	0	0	0	0	0	0	0	0	0	0	0	0	0	0	0.00121763	0.000765723
237	Bacteria	Firmicutes	Bacilli	Lactobacillales	Lactobacillaceae	Lactobacillus	Lactobacillus_johnsonii	0	0	0	0.000598644	0	0.000720498	0	0	0	0.000402436	0.00248691	0.0020862	0	0	0.0176564	0.00112759	0	0	0.00647546	0.000499917	0.00168172	0.00183557	0.000816631	0	0	0.000557888	0.00750698	0.00373892	0	0	0	0	0.000615108	0	0	0.00763854	0	0.0446156	0	0	0.00562741	0.00762243
238	Bacteria	Firmicutes	Bacilli	Lactobacillales	Lactobacillaceae	Lactobacillus	Lactobacillus_mucosae	0.00496056	0.00895568	0	0	0.00445993	0.0143585	0.0087104	0.015016	0.00326981	0.00684141	0.00293568	0.00105456	0.00130716	0.0073488	0	0.000343179	0.0139748	0	0.00205925	0	0	0.00204281	0.0814998	0.00911716	0.00572868	0.0122148	0	0	0.000820705	0.00267689	0.00838313	0.00225232	0.0145733	0.0116518	0.0113468	0.00376103	0.0110581	0.0150086	0.00834912	0.00475379	0.00348833	0.00469876
239	Bacteria	Firmicutes	Bacilli	Lactobacillales	Lactobacillaceae	Lactobacillus	Lactobacillus_murinus	0	0	0	0	0	0	0	0	0	0	0	0	0	0	0.000910766	0.0234833	0	0	0	0	0	0.000444089	0	0	0	0	0	0	0.00759629	0	0	0	0.00160874	0	0	0	0	0.00270341	0	0	0	0
240	Bacteria	Firmicutes	Bacilli	Lactobacillales	Lactobacillaceae	Lactobacillus	Lactobacillus_phage	0	0	0	0	0	0	0	0	0	0	0	0	0	0	0	0	0	0	0	0	0	0	0	0	0	0	0	0	0	0	0	0	0	0	0	0	0	0	0	0	0	0.000382862
241	Bacteria	Firmicutes	Bacilli	Lactobacillales	Lactobacillaceae	Lactobacillus	Lactobacillus_pontis	0	0	0	0	0	0	0	0	0	0	0	0	0	0	0	0	0	0	0	0	0	0	0.038335	0	0.00339918	0.0156796	0	0	0	0.00117965	0.0286077	0.00813339	0.00451868	0.000892577	0.033615	0	0.0353544	0.00173391	0.0270766	0.0272517	0.00131635	0
242	Bacteria	Firmicutes	Bacilli	Lactobacillales	Lactobacillaceae	Lactobacillus	Lactobacillus_porci	0	0	0	0	0	0	0	0	0	0	0	0	0	4.8992e-05	0	0	0	0	0	0	0	0	0	0	0	0	0	0	0	0	0	0	0	0	0	0	0	0	0	0	0	0
243	Bacteria	Firmicutes	Bacilli	Lactobacillales	Lactobacillaceae	Lactobacillus	Lactobacillus_reuteri	0.00218265	0.0486339	0	0.00288758	0.000398208	0.00131234	0.000789743	0.0684416	0.00403617	0.00085853	0.00351533	0.00497478	0.00362335	0	0.0263087	0.00316215	0.00853424	0.00273123	0.0288791	0.00564489	0.0187973	0.0175563	0.16013	0.00972497	0.00171147	0.0778401	0.00810555	0.0235552	0.0067565	0.0535151	0.018189	0.00647543	0.0427263	0.0248474	0.0213969	0	0.0234911	0.0151391	0.0172201	0.0171594	0.0228058	0.00908426
244	Bacteria	Firmicutes	Bacilli	Lactobacillales	Lactobacillaceae	Lactobacillus	Lactobacillus_salivarius	0	0	0	0	0	0	0	0	0	0	0	0.00504356	0.0152043	0	0	0	0	0	0.00831142	0	0	0	0	0	0	0	0	0	0	0	0	0	0.00532305	0.000385979	0	0	0	0	0	0.000533849	0	0.000800529
245	Bacteria	Firmicutes	Bacilli	Lactobacillales	Lactobacillaceae	Lactobacillus	Lactobacillus_ultunensis	0	0	0	0	0	0	0	0	0	0	0	0	0	0	0	0	0	0	0	0	0	0.000177636	0	0	0.000356557	0	0.000174581	0	0	0	0	0	0	4.82474e-05	0	0	0	0	0	0	0	0
246	Bacteria	Firmicutes	Bacilli	Lactobacillales	Lactobacillaceae	Lactobacillus	Lactobacillus_vaginalis	0	0	0	0	0	0	0	0	0	0	0	0	0	0	0	0	0	0	0	0	0	0	0	0	0	0	0	0	0	0	0	0	0	0	0	0.0117324	0	0	0	0	0	0
247	Bacteria	Firmicutes	Bacilli	Lactobacillales	Lactobacillaceae	Lactobacillus	mouse_gut	0	0	0	0	0	0	0	0	0	0	0	0	0	0	0	0	0	0	0	0	0	0	0	0	0	0	0	0	0	0	0	0	0	0	0	0	0	0	0	0	0	0
248	Bacteria	Firmicutes	Bacilli	Lactobacillales	Lactobacillaceae	Lactobacillus	uncultured_bacterium	0	0	0	0	0	0	0	0	0	0	0	0	0	0	0	0	0	0.000147634	0	0	0	0	0	0	0	0	0	0	0	0	0	0	0	0	0	0	0	0	0	0	0	0
249	Bacteria	Firmicutes	Bacilli	Lactobacillales	Lactobacillaceae	Lactobacillus	uncultured_rumen	0	0	0	0	0	0	0	0	0	0	0	0	0	4.8992e-05	0	0	5.3339e-05	0	0	0	0	0	0	0	0	0	0	0	0	0	0	0	0	0	0	0	0	0	0	0	0	0
250	Bacteria	Firmicutes	Bacilli	Lactobacillales	Leuconostocaceae	Weissella	unidentified	0	0	0	0	0	0	0	0	0	0	0	0	0	0	0	0	0	0	0	0	0	5.92119e-05	0	0	0	0	0	0	0	0	0	0	0	0	0	0	0	0	0	0	0	0
251	Bacteria	Firmicutes	Bacilli	Lactobacillales	Leuconostocaceae	Weissella	Weissella_jogaejeotgali	0	0	0	0	0	0	0	0	0	0	0	0	0	0	0	0	0	0	0	0	0	0	0	0	0	0	0	0	0	0	0	0	0	0	0	0	0	0	0	0	0	0
252	Bacteria	Firmicutes	Bacilli	Lactobacillales	Leuconostocaceae	Weissella	Weissella_paramesenteroides	0	0	0	0	0	0	0	0	0	0	0	0	0	0	0	0	0	0	0	0	0	0.00177636	0	0	0	0	0.000374102	0	0.00167958	0.000567138	0	0	0	0	0	0	0	0	0	0	0	0
253	Bacteria	Firmicutes	Bacilli	Lactobacillales	Streptococcaceae	Streptococcus	unidentified	0.00957389	0.00318761	0.00343064	0.0200546	0	0.0805671	0.218039	0.00493433	0.00250345	0.0741019	0.0132947	0.0769372	0.112347	0.0120765	0.0503819	0.00892266	0.00568061	0.12074	0.0290776	0.0504916	0.00366181	0	0.00487646	0.00964899	0.00164016	0.00449247	0.0278581	0.00339173	0.0229034	0.00251809	0	0	9.4632e-05	0.00207464	0	0.000732235	0	0.00206951	0	0	0	0.00128781
254	Bacteria	Firmicutes	Bacilli	Lactobacillales	Streptococcaceae	Streptococcus	Coregonus_clupeaformis	0	0	0	0	0	0	0	0	0	0	0	0	0	0	0	0	0	0	0	0	0	0	0	0	0	0	0	0	0	0	0	9.38468e-05	0	0	0	0	0	0	0	0	0	0
255	Bacteria	Firmicutes	Bacilli	Lactobacillales	Streptococcaceae	Streptococcus	Streptococcus_dysgalactiae	0	0	0	0	0	0	0	0	0	0	0	0	0	0	0	0	0.000586729	0	0	0.00360357	0	0	0	0	0	0	0	0	0	0	0	0	0	0	0	0	0	0	0	0	0	0
256	Bacteria	Firmicutes	Bacilli	Lactobacillales	Streptococcaceae	Streptococcus	Streptococcus_halotolerans	0	0	0	0	0	0	0	0	0	0	0	0	0	0	0.000310488	0.000661846	0	0	0	0	0	0	0	0	0	0	0	0	0	0	0	0	0	0	0	0	0	0	0	0	0	0
257	Bacteria	Firmicutes	Bacilli	Lactobacillales	Streptococcaceae	Streptococcus	Streptococcus_hyointestinalis	0	0	0	0	0	0	0	0	0	0	0	0	0	0.00112682	0	0	0	0.023154	0.00114127	0.0304741	0	0	0	0	0	0	0	0	0	0	0	0	0	0	0	0	0	0	0	0	0.000427815	0
258	Bacteria	Firmicutes	Bacilli	Lactobacillales	Streptococcaceae	Streptococcus	Streptococcus_minor	0	0	0	0	0	0	0	0	0	0	0	0	0	0	0	0.00137272	0	0	0	0	0	0	0	0	0	0	0	0	0	0	0	0	0	0	0	0	0	0	0	0	0	0
259	Bacteria	Firmicutes	Bacilli	Lactobacillales	Streptococcaceae	Streptococcus	Streptococcus_orisratti	0.00188501	0.00525197	0	0.000334536	0.00205077	0	0.000580693	0.00731274	0	0	0	0.00121504	0.00128423	0	0.00111776	0.000686359	0.00186687	0	0.00181114	0	0	0	0	0	0	0	0	0	0	0	0	0	0	0	0	0	0	0	0	0	0	0
260	Bacteria	Firmicutes	Bacilli	Lactobacillales	Streptococcaceae	Streptococcus	Streptococcus_parasanguinis	0	0	0	0	0	0	0	0	0	0	0	0	0	0	0	0	0	0	0	0	0	0	0	0	0	0	0	0	0	0	0	0	0	0	0	0	0	0	0	0	0	0
261	Bacteria	Firmicutes	Bacilli	Lactobacillales	Streptococcaceae	Streptococcus	Streptococcus_pluranimalium	0	0	0	0	0.00111498	0	0	0	0	0	0	0	0	0.00154325	0	0	0	0	0	0	0	0	0	0	0	0	0	0	0	0	0	0	0	0	0	0	0	0	0	0	0	0
262	Bacteria	Firmicutes	Bacilli	Lactobacillales	Streptococcaceae	Streptococcus	Streptococcus_porcorum	0	0	0	0	0	0	0	0	0	0	0	0	0	0	0	0	0	0	0	0	0	0	0	0	0	0	0	0	0	0	0	0.00128257	0	0	0	0	0	0	0	0	0	0
263	Bacteria	Firmicutes	Bacilli	Lactobacillales	Streptococcaceae	Streptococcus	Streptococcus_salivarius	0.00362121	0	0	0	0	0	0	0	0	0	0	0	0	0	0	0	0	0	0	0	0	0	0	0.00136757	0	0	0	0	0	0	0	0	0	0	0	0	0	0	0	0	0	0
264	Bacteria	Firmicutes	Bacilli	Lactobacillales	Streptococcaceae	Streptococcus	Streptococcus_suis	0	0.0034912	0	0	0.00107516	0	0.000487782	0.00330138	0	0	0	0.00302613	0	0.00200867	0.00395355	0.00551538	0.00389375	0	0	0.000541576	0	0	0	0	0	0	0.00142159	0	0.00209948	0	0	0	0	0	0	0	0	0	0	0	0	0
265	Bacteria	Firmicutes	Bacilli	Lactobacillales	Vagococcaceae	Vagococcus	Kluyvera_georgiana	0	0	0	0	0	0	0	0	0	0	0	0	0	0	0	0	0	0	0	0	0	0	0	0	0	0	0	0	0	0	0	0	0	0	0	0	0	0	0	0	0	0
266	Bacteria	Firmicutes	Bacilli	Lactobacillales	Vagococcaceae	Vagococcus	Vagococcus_fluvialis	0	0	0	0	0	0	0	0	0	0	0	0	0	0	0	0	0	0	0	0	0	0	0	0	0	0	0	0	0	0	0	0	0	0	0	0	0	0	0	0	0	0.00149664
267	Bacteria	Firmicutes	Bacilli	RF39	RF39	RF39	unidentified	0	0	0	0	0	0	0	0	0	0	0	0	0	0	0	0	0	0	0	0	0	0	0	0	0	0	0	0	0	0	0	0	0.000283896	0	0	9.98502e-05	0	0	0	0	0	0
268	Bacteria	Firmicutes	Bacilli	RF39	RF39	RF39	gut_metagenome	0	0	0	0	0	0	0	0	0	0	0	0	0	0	0	0	0	0	0	0	0	0	0	0	0	0	0	0.000347185	0	0	0	0	0	0	0	0	0	0	0	0	0	0
269	Bacteria	Firmicutes	Bacilli	RF39	RF39	RF39	human_gut	0	0	0	0	0	0	0	0	0	0	0	0	0	0	0	0	0	0	0	0	0	0	0	0	0	0	0	0	0	0	0	0	0	0	0	0	0	0	0	0	0	0
270	Bacteria	Firmicutes	Bacilli	RF39	RF39	RF39	uncultured_Firmicutes	0	0	0	0	0	0	0	0	0	0	0	0	0	0	0	0	0	0	0	0	0	0	0	0	0	0	0	0	0	0	0	0	0	0	0	0	0	0	0	0	0	0
271	Bacteria	Firmicutes	Bacilli	RF39	RF39	RF39	uncultured_bacterium	0	0	0	0	0	0	0	0	0	0	0	0	0	0	0	0	0	0	0	0	0	0	0	0	0	0	0	0	0	0	0	0	0	0	0	0	0	0	0	0	0	0
272	Bacteria	Firmicutes	Bacilli	RF39	RF39	RF39	uncultured_organism	0	0	0	0	0	0	0	0	0	0	0	0	0	0	0	0	0	0	0	0	0	0	0	0	0	0	0	0	0	0	0	0	0	0	0	0	0	0	0	0	0	0
273	Bacteria	Firmicutes	Bacilli	Staphylococcales	Gemellaceae	Gemella	unidentified	0	0	0	0	0	0	0	0	0	0	0.000243082	0	0	0	0	0	0	0	0	0	0	0	0	7.59763e-05	0	0	0	0	0	0	0	0	0	0	0	0	0	0	0	0	0	0
274	Bacteria	Firmicutes	Bacilli	Staphylococcales	Staphylococcaceae	Jeotgalicoccus	unidentified	0	0	0	0	0	0	0	0	0	0	0	0	0	0	0	0	0	0	0	0	0	0	0	0	0	0	0	0	0	0	0	0	0	0	0	0	0	0	0	0	0.00082272	0
275	Bacteria	Firmicutes	Bacilli	Staphylococcales	Staphylococcaceae	Staphylococcus	unidentified	0	0	0	0	0	0	0	0	0	0.00144877	0	0.00346171	0	0	0	0	0	0.000246057	0	0.00364523	0	0	0	0	9.50819e-05	0	0	0	0.00362637	0	0	0	0	0	0	0	0	0	0	0	0	0
276	Bacteria	Firmicutes	Bacilli	Staphylococcales	Staphylococcaceae	Staphylococcus	Staphylococcus_equorum	0	0	0	0	0	0	0	0	0	0	0	0	0	0	0	0	0	0	0	0	0	0	0	0	0	0	0	0	0	0	0	0	0	0	0	0	0	0	0	0	0	0
277	Bacteria	Firmicutes	Bacilli	Staphylococcales	Staphylococcaceae	Staphylococcus	Staphylococcus_muscae	0	0	0	0	0	0	0	0	0	0	0	0	0	0.00237611	0	0.000539282	0	0	0.000322533	0	0	0	0	0	0	0	0	0	0	0	0	0	0	0	0	0	0	0	0	0	0	0
278	Bacteria	Firmicutes	Bacilli	Staphylococcales	Staphylococcaceae	Staphylococcus	Staphylococcus_pseudintermedius	0	0	0	0	0	0	0	0	0	0	0	0	0	0	0	0	0.000906763	0	0	0	0	0	0	0	0	0	0	0	0	0	0	0	0	0	0	0	0	0	0	0	0	0
279	Bacteria	Firmicutes	Bacilli	Staphylococcales	Staphylococcaceae	Staphylococcus	Staphylococcus_simulans	0	0	0	0	0	0	0.00169562	0	0	0.00225364	0	0	0	0	0	0	0	0.00248518	0	0.00506166	0	0	0	0	0	0	0	0	0	0	0	0	0	0	0	0	0	0	0	0	0	0
280	Bacteria	Firmicutes	Clostridia	unidentified	unidentified	unidentified	unidentified	9.92113e-05	0	0	0	0	0	0	0	0.000102182	0.00029512	0	0	0.000183461	0	0	0	0.000373373	4.92114e-05	0	0	0.000705238	0	0	0	0.00171147	0.000322988	0	0	0	6.80565e-05	0	6.25645e-05	0	0	0	0	0	0	0	0	0	0
281	Bacteria	Firmicutes	Clostridia	Christensenellales	Christensenellaceae	Christensenellaceae_R-7_group	unidentified	0	0.000364299	0	0	0	0	0	0	0	0.000348778	0	0	0	0	0	0	0	0	0	0	0.0342583	0.00118424	0.00583308	0	0.00183033	0.00396394	0.00187051	0.0156767	0.000706188	0.0065788	0.000153216	0	0.00257872	0.00583794	0.000202622	0	0	5.59326e-05	3.86533e-05	0.000355899	0	0
282	Bacteria	Firmicutes	Clostridia	Christensenellales	Christensenellaceae	Christensenellaceae_R-7_group	bacterium_YE57	0	0	0	0	0	0	0	0	0	0	0	0	0	0	0	0	0	0	0	0	0.00162747	0	0	0	0	0	0	0	0	0	0	0	0	0	0	0	0	0	0	0.00152528	0	0
283	Bacteria	Firmicutes	Clostridia	Christensenellales	Christensenellaceae	Christensenellaceae_R-7_group	gut_metagenome	0	0	0	0	0	0	0	0	0	0.00059024	0	0	0	0	0	0	0	0	0	0	0.00195297	0	0	0	0	0	0	0.000320479	0	0	0	0	0	0.00207464	0	8.32085e-05	0	0	0	0.00460127	0	0
284	Bacteria	Firmicutes	Clostridia	Christensenellales	Christensenellaceae	Christensenellaceae_R-7_group	human_gut	0	0	0	0	0	0	0	0	0	0.0120194	0	0	0	0	0	0	0	0	0	0	0.00135623	0	0.000793299	0.00136757	0.0180418	0.0150043	0	0.000747783	0	0	0	0	0.00775982	0.000723711	0	0	0	0	0	0.0830516	0	0
285	Bacteria	Firmicutes	Clostridia	Christensenellales	Christensenellaceae	Christensenellaceae_R-7_group	metagenome	0	0	0	0	0	0	0	0	0	0	0	0	0	0	0	0	0	0	0	0	0	0	0	0	0.000309016	0	0	0	0	0	0	0	0	0.000168866	0	0	0	0	0	0	0	0
286	Bacteria	Firmicutes	Clostridia	Christensenellales	Christensenellaceae	Christensenellaceae_R-7_group	uncultured_Clostridia	0	0	0	0	0	0	0	0	0	0	0	0	0	0	0	0	0	0	0	0	0.000542491	0	0	0	0	0	0	0	0	0	0	0	0	0	0	0	0	0	0	0.000737219	0	0
287	Bacteria	Firmicutes	Clostridia	Christensenellales	Christensenellaceae	Christensenellaceae_R-7_group	uncultured_bacterium	0	0	0	0	0	0	0	0	0	0.0014756	0	0	0	0	0	0	0	0	0	0	0.00325494	0	0	0	4.75409e-05	0	0	0.00240359	0	0	0	0	0	0	0	0	0	0	0	0	0	0
288	Bacteria	Firmicutes	Clostridia	Christensenellales	Christensenellaceae	Christensenellaceae_R-7_group	uncultured_organism	0	0	0	0	0	0	0	0	0	0.00380973	0	0	0	0	0	0	0	0	0	0	0.000515366	0	0	0	0	0	0	0	0	0.000249541	0	0	0.00023658	0.00127856	0.000162098	0	9.82067e-05	0	0	0.000915169	0	0
289	Bacteria	Firmicutes	Clostridia	Christensenellales	Christensenellaceae	Christensenellaceae_R-7_group	uncultured_prokaryote	0	0	0	0	0	0	0	0	0	0.00203901	0	0.00110041	0.00243086	0	0	0	0	0	0	0	0.0155695	0	0	0	0	0	0.00256883	0.00990813	0	0	0	0	0	0	0	0.000965219	0	0	0	0.0102702	0	0
290	Bacteria	Firmicutes	Clostridia	Christensenellales	Christensenellaceae	Christensenellaceae_R-7_group	uncultured_spirochete	0	0	0	0	0	0	0	0	0	0.0039707	0	0	0	0	0	0	0	0	0	0	0.00773049	0	0	0	0	0	0.000847965	0.00200299	0	0	8.75523e-05	0	0	0.000627216	0	0	0	0	0	0	0	0
291	Bacteria	Firmicutes	Clostridia	Christensenellales	Christensenellaceae	uncultured	uncultured_bacterium	0	0	0	0	0	0	0	0	0	0	0	0	0	0	0	0	0	0	0	0	0	0	0	0	0	0	0	0	0	0	0	0	0	0	0	0	0	0	0	0.000305056	0	0
292	Bacteria	Firmicutes	Clostridia	Clostridia	Hungateiclostridiaceae	Fastidiosipila	Clostridiaceae_bacterium	0	0	0	0	0	0	0	0	0	0	0	0	0	0	0	0	0	0.00100883	0	0	0	0	0	0	0	0	0	0	0	0	0	0	0	0	0	0	0	0	0	0	0	0
293	Bacteria	Firmicutes	Clostridia	Clostridia_UCG-014	Clostridia_UCG-014	Clostridia_UCG-014	unidentified	0	0	0	0	0	0	0	0	0	0	0	0	0	0	0	0	0	0	0	0	0.0130469	0	0.00450314	0	0	0.000557888	0	0.00558167	0	0	0	0.0024713	0	0	0	0	0	0	0	0.00251671	0.00128344	0.000417667
294	Bacteria	Firmicutes	Clostridia	Clostridia_UCG-014	Clostridia_UCG-014	Clostridia_UCG-014	gut_metagenome	0	0	0	0	0	0	0	0	0	0.000831701	0	0	0	0	0	0	0	0	0	0	0	0	0	0	0.0031377	0	0	0	0	0	0	0	0	0	0	0	0	0	0	0	0	0
295	Bacteria	Firmicutes	Clostridia	Clostridia_UCG-014	Clostridia_UCG-014	Clostridia_UCG-014	uncultured_Acetivibrio	0	0	0	0	0	0	0	0	0	0	0	0	0	0	0	0	0	0	0	0	0	0	0	0	0	0	0	0	0	0	0	0	0	0	0	0	0	0	0	0	0	0
296	Bacteria	Firmicutes	Clostridia	Clostridia_UCG-014	Clostridia_UCG-014	Clostridia_UCG-014	uncultured_Clostridiales	0	0	0	0	0	0	0	0	0	0	0	0	0	0	0	0	0	0	0	0	0	0	0	0	0	0	0	0	0	0	0	0	0	0	0	0	0	0	0	0	0	0
297	Bacteria	Firmicutes	Clostridia	Clostridia_UCG-014	Clostridia_UCG-014	Clostridia_UCG-014	uncultured_bacterium	0	0	0	0	0	0	0	0	0	0.000134145	0	0	0	0	0	0	0	0	0	0	0	0	0	0	0	0	0	0	0	0	0	0	0	0	0	0	0	0	0	0	0.000361997	0
298	Bacteria	Firmicutes	Clostridia	Clostridia_UCG-014	Clostridia_UCG-014	Clostridia_UCG-014	uncultured_rumen	0	0	0	0	0	0	0	0	0	0	0	0	0	0	0	0	0	0	0	0	0	0	0	0	0	0	0	0	0	0	0	0	0.00113558	0	0	0	0	0	0	0	0	0.00114859
299	Bacteria	Firmicutes	Clostridia	Clostridia_vadinBB60_group	Clostridia_vadinBB60_group	Clostridia_vadinBB60_group	unidentified	0	0	0	0	0	0	0	0	0	0.000348778	0	0	0	0	0	0	0	0	0	0	0.0182277	0	0	0	4.75409e-05	0	0	0.00867963	0	0	0	0	0	0	0	0	0	0.00035424	0	0	0	0
300	Bacteria	Firmicutes	Clostridia	Clostridia_vadinBB60_group	Clostridia_vadinBB60_group	Clostridia_vadinBB60_group	gut_metagenome	0	0	0	0	0	0	0	0	0	0.000778043	0	0	0	0	0	0	0	0	0	0	0.0180378	0	0	0	0.0131451	0.000645976	0	0.00632945	0	0.00934643	0	0	0	0	0	0	0	0	0	0.0363017	0.000460723	0
301	Bacteria	Firmicutes	Clostridia	Clostridia_vadinBB60_group	Clostridia_vadinBB60_group	Clostridia_vadinBB60_group	metagenome	0	0	0	0	0	0	0	0	0	0	0	0	0	0	0	0	0	0	0	0	0	0	0	0	0	0	0	0	0	0	0	0	0	0	0	0	0	0	0	0.00277093	0	0
302	Bacteria	Firmicutes	Clostridia	Clostridia_vadinBB60_group	Clostridia_vadinBB60_group	Clostridia_vadinBB60_group	uncultured_bacterium	0	0	0	0	0	0	0	0	0	0	0	0	0	0	0	0	0	0	0	0	0.00482817	0	0	0.00121562	0.0117426	0	0	0.000480718	0	0	0	0	0	0	0	0	0	0	0	0.00038132	0	0.00198392
303	Bacteria	Firmicutes	Clostridia	Clostridia_vadinBB60_group	Clostridia_vadinBB60_group	Clostridia_vadinBB60_group	uncultured_organism	0	0	0	0	0	0	0	0	0	0	0	0	0	0	0	0	0	0	0	0	0.000461117	0	0.000629973	0.000721775	0.0052295	0	0	0	0	0	0	0	0.000638766	0	0	0	0	0	0	0	0	0
304	Bacteria	Firmicutes	Clostridia	Clostridia_vadinBB60_group	Clostridia_vadinBB60_group	Clostridia_vadinBB60_group	uncultured_prokaryote	0	0	0	0	0	0	0	0	0	0.000348778	0	0	0	0	0	0	0	0	0	0	0	0	0	0	0	0	0	0	0	0	0	0	0	0	0	0	0	0	0	0	0	0
305	Bacteria	Firmicutes	Clostridia	Clostridia_vadinBB60_group	Clostridia_vadinBB60_group	Clostridia_vadinBB60_group	uncultured_rumen	0	0	0	0	0	0	0	0	0	0	0	0	0	0	0	0	0	0	0	0	0	0	0	0	0	0	0	0	0	0	0	0	0	0	0	0	0	0	0	0	0	0
306	Bacteria	Firmicutes	Clostridia	Clostridiales	Clostridiaceae	unidentified	unidentified	0.00292673	0.0118094	0	0.000493001	0.0034445	0	0.0220896	0.013454	0.0248301	0.0210877	0	0.00648785	0.0133927	0.00401734	0.0027116	0.00916779	0.00496053	0.0021653	0.0208902	0.0261831	0.000705238	0	0.00289321	0.0038368	0	0.0014094	0	0	0.000438982	0	0	0	0	0.00344969	0	0.000815444	0	0.000335595	0.000193267	0	0	0
307	Bacteria	Firmicutes	Clostridia	Clostridiales	Clostridiaceae	Clostridium_sensu_stricto_13	unidentified	0	0	0	0	0	0	0	0	0	0.000375607	0	0	0	0	0	0	0	0	0	0	0	0	0	0	0	0	0	0	0	0	0	0	0	0	0	0	0	0	0	0	0	0
308	Bacteria	Firmicutes	Clostridia	Clostridiales	Clostridiaceae	Clostridium_sensu_stricto_13	Clostridium_sp.	0.00277792	0.000303582	0	0	0.00354405	0	0.000464554	0	0	0	0	0	0.000573316	0	0.000103496	0	0.00149349	0.0117123	0	0.0119355	0	0	0	0	0	0	0	0	0	0	0	0	0	0	0	0	0	0	0	0	0	0
309	Bacteria	Firmicutes	Clostridia	Clostridiales	Clostridiaceae	Clostridium_sensu_stricto_1	unidentified	0.0061511	0.00227687	0.00142171	0.00348622	0.00760577	0.000823426	0.00255505	0.00454384	0.0237572	0.049124	0.00486163	0.00763411	0.00451773	0.00112682	0.00130405	0.002868	0.00634734	0.00529022	0.00258026	0.0143726	0.093661	0.00290138	0.0286054	0.0144735	0.00401721	0.0211704	0.0277334	0.209486	0.00629843	0.003607	0.0185173	0.00534927	0.233386	0.0402383	0.0173039	0.0473124	0.0140436	0.0156238	0.0203896	0.0106515	0.0803633	0.195573
310	Bacteria	Firmicutes	Clostridia	Clostridiales	Clostridiaceae	Clostridium_sensu_stricto_1	Clostridium_baratii	0	0	0.00834479	0	0	0	0	0	0	0	0.00123411	0	0	0	0	0	0	0	0	0.00283286	0	0	0	0	0	0	0	0	0	0	0	0	0	0	0	0	0	0	0	0	0	0
311	Bacteria	Firmicutes	Clostridia	Clostridiales	Clostridiaceae	Clostridium_sensu_stricto_1	Clostridium_butyricum	0	0	0	0	0	0	0	0	0	0.00837067	0	0	0	0	0	0	0	0	0	0	0	0	0.000653305	0.000873727	0	0	0.000598563	0.00130862	0.00177501	0.000294912	0.000590978	0.000719492	0	0.00219526	0	0	0	0	0.000425187	0.000305056	0	0.00292367
312	Bacteria	Firmicutes	Clostridia	Clostridiales	Clostridiaceae	Clostridium_sensu_stricto_1	Clostridium_colicanis	0.00927625	0.000758956	0	0	0.0109706	0	0	0	0	0	0	0	0	0	0.00117986	0	0.00293365	0	0	0	0	0	0	0	0	0	0	0	0	0	0	0	0	0	0	0	0	0	0	0	0	0
313	Bacteria	Firmicutes	Clostridia	Clostridiales	Clostridiaceae	Clostridium_sensu_stricto_1	Clostridium_paraputrificum	0.0017858	0	0	0	0.00224988	0	0.0010917	0	0.00270781	0.00150243	0	0	0	0.00110232	0	0	0.00104011	0.00888266	0.000942788	0.00656141	0	0	0	0	0	0	0	0	0	0	0	0	0	0	0	0.000432684	0	0.000633903	0	0	0	0
314	Bacteria	Firmicutes	Clostridia	Clostridiales	Clostridiaceae	Clostridium_sensu_stricto_1	Clostridium_perfringens	0.146684	0.434548	0.00165351	0.11575	0.197909	0.315424	0.274273	0.340256	0.0961018	0.234754	0.00820868	0.0176295	0.0245608	0.348921	0.144129	0.264371	0.152096	0.0461111	0.0210639	0.113314	0.0675943	0.00734227	0.0883828	0.166008	0.0931565	0.0469507	0.0235684	0.0582203	0.00353094	0.0067376	0.0124543	0.00628773	0.0264496	0.0130268	0.0120965	0.0045099	0.0115491	0.00904243	0.014379	0.0575285	0	0
315	Bacteria	Firmicutes	Clostridia	Clostridiales	Clostridiaceae	Clostridium_sensu_stricto_1	Clostridium_septicum	0	0	0	0	0	0	0	0.00354988	0	0.000885359	0.00274869	0.0363824	0	0	0	0	0	0	0	0.00435344	0	0	0	0.0763182	0.000760655	0.00114514	0.000773144	0	0.000763446	0	0	0	0	0	0	0	0	0.00206951	0	0.0038132	0	0
316	Bacteria	Firmicutes	Clostridia	Clostridiales	Clostridiaceae	Clostridium_sensu_stricto_1	Clostridium_tertium	0	0	0	0	0.00201095	0	0	0	0	0	0.00289828	0	0	0.0100679	0	0	0.0113612	0	0	0.00124979	0	0	0	0	0	0	0	0	0	0	0	0	0	0	0	0	0	0	0	0	0	0
317	Bacteria	Firmicutes	Clostridia	Clostridiales	Clostridiaceae	Clostridium_sensu_stricto_1	metagenome	0	0	0	0	0	0	0	0	0	0.00182438	0	0.00121504	0	0	0	0	0	0.00319874	0.00161266	0.00370772	0.037242	0.000592119	0.0220024	0	0.00166393	0.00798661	0.0109487	0.0303386	0	0.00165604	0	0	0.0110956	0.00612742	0.00105363	0.00302879	0	0.00220001	0.000734413	0.00307598	0	0
318	Bacteria	Firmicutes	Clostridia	Clostridiales	Clostridiaceae	Clostridium_sensu_stricto_1	uncultured_Clostridium	0	0	0	0	0	0	0	0	0	0.00193169	0	0	0	0	0	0	0	0	0	0	0	0	0	0	0	0	0	0	0.000286292	0	0	0	0	0	0	0	0	0	0	0	0	0
319	Bacteria	Firmicutes	Clostridia	Clostridiales	Clostridiaceae	Clostridium_sensu_stricto_1	uncultured_Firmicutes	0	0	0	0	0	0	0	0	0.000153272	0	0	0	0	0	0	0	0	0	0	0	0	0	0	0	0	0	0	0	0	0	0	0	0	0	0	0	0	0	0	0	0	0
320	Bacteria	Firmicutes	Clostridia	Clostridiales	Clostridiaceae	Clostridium_sensu_stricto_1	uncultured_bacterium	0	0	0	0	0	0	0	0	0	0	0.000504862	0	0	0	0	0	0	0	0	0	0	0	0	0	0	0	0	0	0.000610757	0	0	0	0	0	0	0	0	0	0	0	0	0.000974557
321	Bacteria	Firmicutes	Clostridia	Clostridiales	Clostridiaceae	Clostridium_sensu_stricto_1	unidentified	0	0	0	0	0	0	0	0	0	0.000402436	0	0	0	0	0	0	0	0	0	0	0	0	0	0	0	0	0	0	0	0	0	0	0	0	0	0	0	0	0	0	0	0
322	Bacteria	Firmicutes	Clostridia	Clostridiales	Clostridiaceae	Clostridium_sensu_stricto_2	unidentified	0	0.0116576	0	0.000739502	0.00300647	0.000463177	0.00566756	0.00940717	0.000204363	0.00657312	0	6.87758e-05	0	0.0018127	0.00817619	0.00563795	0.00176019	0	0	0.000687385	0	0	0	0	0	0	0	0	0	0	0	0	0	0	0	0	0	0	0	0	0	0
323	Bacteria	Firmicutes	Clostridia	Clostridiales	Clostridiaceae	Clostridium_sensu_stricto_6	unidentified	0	0	0	0	0	0	0	0	0	0	0	0	0	0	0	0	0	0	0	0	0	0	0	0	0	0	0	0	0	0	0	0	0	0	0	0	0	0	0	0	0	0
324	Bacteria	Firmicutes	Clostridia	Clostridiales	Clostridiaceae	Clostridium_sensu_stricto_6	Clostridium_bornimense	0	0	0	0	0	0	0	0	0.00163491	0.00206584	0.000373972	0	0	0	0	0	0	0	0	0	0.000433992	0	0.000653305	0	0	0	0	0	0.000133603	0	0	0	0.000189264	0.000482474	0	0	0.000235696	0	0	0.000279635	0.0022378	0.00480317
325	Bacteria	Firmicutes	Clostridia	Clostridiales	Clostridiaceae	Proteiniclasticum	unidentified	0	0	0	0	0	0	0	0	0	0	0	0	0	0	0	0	0	0	0	0	0	0	0	0	0	0	0	0	0	0	0	0	0	0	0	0	0	0	0	0	0	0
326	Bacteria	Firmicutes	Clostridia	Clostridiales	Clostridiaceae	Sarcina	unidentified	0	0	0	0	0	0	0	0	0	0.00136828	0	0	0	0	0	0	0	0	0	0	0	0	0	0	0	0	0	0	0	0	0	0	0	0	0	0	0	0	0	0	0	0
327	Bacteria	Firmicutes	Clostridia	Eubacteriales	Eubacteriaceae	Eubacterium	unidentified	0	0	0	0.000968395	0	0	0	0	0	0	0	0	0	0	0	0	0	0	0	0	0.00368894	0	0.00676637	0.000113964	0	0	0.0075818	0.00347185	0	0	0	0	0	0.00180928	0	0.000183059	0	0	0	0.00038132	0	0
328	Bacteria	Firmicutes	Clostridia	Eubacteriales	Eubacteriaceae	Pseudoramibacter	unidentified	0	0	0	0	0	0	0	0	0	0	0	0	0	0	0	0	0	0	0	0	0	0	0	0	0	0	0	0	0	0	0	0	0	0	0	0	0	0	0	0	0.0011189	0.00448992
329	Bacteria	Firmicutes	Clostridia	Lachnospirales	unidentified	unidentified	unidentified	0	0	0	0	0	0	0	0	0	0	0	0	0	0	0	0	0	0	0	0	0	0	0	0	0	0	0	0	0	0	0	0	0	0	0	0	0	0	0	0	0	0
330	Bacteria	Firmicutes	Clostridia	Lachnospirales	Defluviitaleaceae	Defluviitaleaceae_UCG-011	uncultured_bacterium	0	0	0	0	0	0	0	0	0	0	0	0	0	0	0	0	0	0	0	0	0.000976483	0	0	0	0	0	0	0.000267065	0	0	0	0	0	0	0	0	0	0	0	0.000432163	0	0
331	Bacteria	Firmicutes	Clostridia	Lachnospirales	Lachnospiraceae	unidentified	unidentified	0.0212808	0.00798421	0	0.00068668	0.0256247	0.0160568	0.00905881	0.00614129	0.00429163	0.0209267	0.000934929	0.0661852	0.0225657	0.0225118	0.0252116	0.0200515	0.0212023	0	0.0310128	0.00564489	0.00992758	0.010895	0.00496978	0.00782556	0.00900901	0.0112752	0.00142159	0.010923	0.0102684	0.0020417	0.00720117	0.0141709	0.00558329	0.00154392	0.00915851	0.00166417	0.00834757	0.00954583	0.0113834	0.0230318	0.0133939	0.00974557
332	Bacteria	Firmicutes	Clostridia	Lachnospirales	Lachnospiraceae	Agathobacter	unidentified	0.00282752	0	0	0	0	0	0	0	0.00771471	0	0.00198205	0.00146722	0	0	0	0	0.000640068	0	0	0	0	0	0	0.000645799	0	0	0	0.00424634	0	0.000589823	0	0	0	0	0	0	0	0	0	0	0.0192846	0.00302809
333	Bacteria	Firmicutes	Clostridia	Lachnospirales	Lachnospiraceae	Agathobacter	uncultured_bacterium	0.00124014	0	0.00123627	0.00322211	0	0	0	0	0.0567108	0.00177072	0.00706806	0.00582302	0	0	0.00101426	0	0.00170685	0	0	0.00104149	0	0	0.00130661	0.00273515	0.00197295	0.00199665	0.00501297	0.0169587	0.00106882	0.000816678	0	0	0.00130119	0	0	0.000565818	0	0	0	0	0.0304406	0.0129477
334	Bacteria	Firmicutes	Clostridia	Lachnospirales	Lachnospiraceae	Anaerostipes	unidentified	0	0	0	0	0	0	0	0	0	0	0	0	0	0	0	0	0	0	0	0	0	0	0	0	0	0	0	0	0	0	0	0	0	0	0	0	0	0	0	0	0.00358706	0
335	Bacteria	Firmicutes	Clostridia	Lachnospirales	Lachnospiraceae	Anaerostipes	uncultured_bacterium	0	0	0	0	0	0	0	0	0	0	0	0	0	0	0	0	0	0	0	0	0	0	0	0	0	0	0	0	0	0	0	0	0	0	0	0	0	0	0	0	0	0
336	Bacteria	Firmicutes	Clostridia	Lachnospirales	Lachnospiraceae	Blautia	unidentified	0.00987152	0.0168185	0	0.00274672	0.00175212	0	0	0.0184949	0.00822562	0.00118048	0.00364622	0.00841357	0.0116498	0.000881856	0.00306348	0.000956	0.00317367	0.000984228	0.00712053	0	0.00930371	0.0350534	0.0174526	0.0276174	0.0214647	0.0121561	0.00396548	0.0190952	0.0235523	0.0242054	0.00310811	0.00491131	0.019163	0.0145225	0.00324195	0.00188051	0.00302477	0.00883735	0.00299563	0.0181	0.0458749	0.026313
337	Bacteria	Firmicutes	Clostridia	Lachnospirales	Lachnospiraceae	Blautia	Blautia_faecis	0	0	0	0	0	0	0	0	0	0	0	0	0	0	0	0	0	0	0	0	0	0	0	0	0	0	0	0	0	0	0	0	0	0	0	0	0	0	0	0	0	0
338	Bacteria	Firmicutes	Clostridia	Lachnospirales	Lachnospiraceae	Blautia	Blautia_luti	0	0	0	0	0	0	0	0	0	0	0	0	0	0	0	0	0	0	0	0	0	0	0	0	0	0	0	0	0	0	0	0	0	0	0	0	0	0	0	0	0	0
339	Bacteria	Firmicutes	Clostridia	Lachnospirales	Lachnospiraceae	Blautia	Ruminococcus_sp.	0	0	0	0	0	0	0	0	0	0	0	0	0	0	0	0	0	0	0	0	0	0	0	0	0	0	0	0	0	0	0	0	0	0	0	0	0	0	0	0	0	0
340	Bacteria	Firmicutes	Clostridia	Lachnospirales	Lachnospiraceae	Blautia	metagenome	0	0	0	0	0	0	0	0	0	0	0	0	0	0	0	0	0	0	0	0	0	0	0	0	0	0	0	0	0	0	0	0	0	0	0	0	0	0	0	0	0	0
341	Bacteria	Firmicutes	Clostridia	Lachnospirales	Lachnospiraceae	Blautia	uncultured_Blautia	0	0	0	0	0	0	0	0	0	0	0	0	0	0	0	0	0	0	0.000173671	0	0	0	0	0	0	0	0	0	0	0.000748622	0	0	0.000686082	0	0	0	0	0	0	0	0	0
342	Bacteria	Firmicutes	Clostridia	Lachnospirales	Lachnospiraceae	Blautia	uncultured_bacterium	0	0	0	0	0	0	0	0	0	0	0	0	0	0	0	0	0	0	0	0	0	0	0.00153993	0	0	0	0	0	0	0	0	0	0.00094632	0	0	0	0	0.000596614	0	0	0	0
343	Bacteria	Firmicutes	Clostridia	Lachnospirales	Lachnospiraceae	Butyrivibrio	unidentified	0	0	0	0	0	0	0	0	0	0	0	0	0	0	0	0	0	0	0	0	0	0	0	0	0	0	0	0	0	0	0	0	0	0	0	0	0	0	0	0	0	0
344	Bacteria	Firmicutes	Clostridia	Lachnospirales	Lachnospiraceae	Butyrivibrio	Butyrivibrio_crossotus	0	0	0	0	0	0	0	0	0	0	0	0	0	0	0	0	0	0	0	0	0	0	0	0	0	0	0	0	0	0	0	0	0	0	0	0	0	0	0	0	0.000658176	0.00382862
345	Bacteria	Firmicutes	Clostridia	Lachnospirales	Lachnospiraceae	CAG-56	unidentified	0	0	0	0	0	0	0	0	0	0	0	0	0	0	0	0	0	0	0	0	0	0	0.00244989	0	0	0	0	0	0	0	0	0	0	0.00303959	0	0	0	0	0	0.00294888	0	0
346	Bacteria	Firmicutes	Clostridia	Lachnospirales	Lachnospiraceae	CAG-56	uncultured_bacterium	0	0	0	0	0	0	0	0	0	0	0	0	0	0	0	0	0	0	0	0	0.00330919	0	0	0	0	0	0	0.00264395	0	0	0	0	0	0	0	0	0	0	0	0	0	0
347	Bacteria	Firmicutes	Clostridia	Lachnospirales	Lachnospiraceae	Cellulosilyticum	uncultured_bacterium	0	0	0	0	0	0	0	0	0	0.000885359	0	0	0	0	0	0	0	0	0	0	0	0	0	0	0	0	0	0	0	0	0	0	4.7316e-05	0	0	0	0	0	0	0	0	0
348	Bacteria	Firmicutes	Clostridia	Lachnospirales	Lachnospiraceae	Coprococcus	unidentified	0	0	0	0	0	0	0	0	0.00418944	0.00118048	0	0.00105456	0	0	0	0	0	0	0	0	0.00811023	0	0	0	0	0	0.00202015	0.00574191	0	0	0	0	0.0016324	0	0	0	0	0	0	0.00587233	0.00608813	0.00421148
349	Bacteria	Firmicutes	Clostridia	Lachnospirales	Lachnospiraceae	Coprococcus	Coprococcus_eutactus	0	0	0	0	0	0	0	0	0	0	0	0	0	0	0	0	0	0	0	0	0	0	0	0	0	0	0	0	0	0	0	0	0	0	0	0	0	0	0	0	0	0
350	Bacteria	Firmicutes	Clostridia	Lachnospirales	Lachnospiraceae	Coprococcus	metagenome	0	0.000637523	0	0	0	0	0.00127752	0.000745474	0	0.000509752	0	0	0.00194927	0	0	0	0	0	0.00213368	0.000520747	0	0	0	0	0	0	0	0	0	0	0	0	0	0	0	0	0	0	0	0	0.00289598	0.00487279
351	Bacteria	Firmicutes	Clostridia	Lachnospirales	Lachnospiraceae	Coprococcus	uncultured_Coprococcus	0	0	0	0	0	0	0	0	0	0	0	0	0	0	0	0	0	0	0	0	0	0	0	0	0	0	0	0	0	0	0	0	0	0	0	0	0	0	0	0	0	0
352	Bacteria	Firmicutes	Clostridia	Lachnospirales	Lachnospiraceae	Coprococcus	uncultured_prokaryote	0	0	0	0	0	0	0	0	0	0	0	0	0	0	0	0	0	0	0	0	0.00203434	0	0	0	0	0	0	0	0	0	0.00172916	0.000594363	0	0	0.00200596	0	0.00219983	0	0.00156546	0.00371152	0	0
353	Bacteria	Firmicutes	Clostridia	Lachnospirales	Lachnospiraceae	Dorea	unidentified	0	0	0	0	0	0	0	0	0	0	0	0	0	0	0	0	0	0	0	0	0	0	0	0	0	0	0	0	0	0	0	0	0	0	0	0	0	0	0	0	0	0
354	Bacteria	Firmicutes	Clostridia	Lachnospirales	Lachnospiraceae	Dorea	Dorea_formicigenerans	0	0	0	0	0	0	0	0	0	0	0	0	0	0	0	0	0	0	0	0	0	0.00171714	0	0	0	0	0	0	0.000534412	0	0	0	0	0	0.000303933	0	0	0.00175255	0	0.00249129	0.00180998	0.002506
355	Bacteria	Firmicutes	Clostridia	Lachnospirales	Lachnospiraceae	Dorea	Dorea_longicatena	0	0	0	0	0	0	0	0	0	0	0	0	0	0	0	0	0	0	0	0	0	0	0	0	0	0	0	0	0	0	0	0	0	0	0	0	0	0	0	0	0	0
356	Bacteria	Firmicutes	Clostridia	Lachnospirales	Lachnospiraceae	Dorea	uncultured_bacterium	0.00208344	0	0	0	0	0	0	0	0	0	0.00052356	0.00121504	0.00334816	0	0	0	0	0	0	0	0	0	0	0	0	0	0	0.00165581	0	0	0	0	0	0	0	0	0	0	0	0.00160155	0.00108599	0.00501201
357	Bacteria	Firmicutes	Clostridia	Lachnospirales	Lachnospiraceae	Eisenbergiella	unidentified	0	0	0	0	0	0	0	0	0	0	0	0	0	0	0	0	0	0	0	0	0	0	0	0	0	0	0	0	0	0	0	0	0	0	0	0	0	0	0	0	0	0
358	Bacteria	Firmicutes	Clostridia	Lachnospirales	Lachnospiraceae	Eisenbergiella	uncultured_organism	0	0.00585914	0	0.000422572	0	0	0	0.00876819	0.00291217	0	0.00484293	0.00919303	0	0.00387037	0.00761731	0.00338277	0.0081342	0.00263281	0.000347343	0.000562406	0	0.00245729	0	0.0396216	0.000736885	0.000880876	0	0	0.0171585	0.0020417	0	0	0.00312286	0.00301546	0	0	0	0.000894921	0	0.00233877	0	0
359	Bacteria	Firmicutes	Clostridia	Lachnospirales	Lachnospiraceae	Epulopiscium	uncultured_organism	0.00377003	0.00124469	0	0	0.0036436	0	0	0	0	0	0	0.000275103	0.000275191	0.00012248	0	0	0.000480051	0.000196846	0	0.00164556	0	0	0	0	0	0	0	0	0	0	0	0	0.000686082	0	0	0.000832085	0	0	0	0	0	0
360	Bacteria	Firmicutes	Clostridia	Lachnospirales	Lachnospiraceae	Frisingicoccus	unidentified	0	0.00106254	0	0	0	0	0	0.00166844	0	0	0	0	0	0	0.000848668	0.000465743	0.00114679	0	0	0	0	0.0010066	0	0	0.00118852	0.000851514	0	0	0.000515326	0.000499081	0.000415873	0	0	0	0.000324195	0	0	0.000391528	0.000502493	0	0	0
361	Bacteria	Firmicutes	Clostridia	Lachnospirales	Lachnospiraceae	Frisingicoccus	uncultured_bacterium	0	0	0	0	0	0	0	0	0	0	0	0	0	0	0	0	0	0	0	0	0	0	0	0	0	0	0	0	0	0	0	0	0	0	0	0	0	0	0	0	0	0
362	Bacteria	Firmicutes	Clostridia	Lachnospirales	Lachnospiraceae	Fusicatenibacter	unidentified	0	0	0	0	0	0	0	0	0	0	0	0	0	0	0	0	0	0	0	0	0	0	0	0	0	0	0	0	0	0	0	0	0	0	0	0	0	0	0	0	6.58176e-05	0
363	Bacteria	Firmicutes	Clostridia	Lachnospirales	Lachnospiraceae	Fusicatenibacter	uncultured_organism	0.00377003	0	0	0	0	0	0	0	0	0	0.000710546	0	0	0	0	0	0	0	0	0	0	0	0	0	0	0	0	0	0	0	0	0	0	0	0	0	0	0	0	0	0.00348833	0.00341095
364	Bacteria	Firmicutes	Clostridia	Lachnospirales	Lachnospiraceae	GCA-900066575	unidentified	0	0	0	0	0	0	0	0	0	0	0	0	0	0	0	0	0	0	0	0	0	0.00094739	0	0	0	0	0	0	0.00167958	0	0	0	0	0	0	0	0	0	0	0.0010677	0	0
365	Bacteria	Firmicutes	Clostridia	Lachnospirales	Lachnospiraceae	Howardella	unidentified	0	0	0	0	0	0.000514642	0	0.000922968	0	0	0	0	0.000619181	0.00191069	0	0.000833435	0	0	0.000421773	0.000249958	0.00119348	0	0	0	0.00142623	0.000645976	0.000847965	0.000721077	0	0	0	0	0	0	0	0	0	0.00057797	0	0.000101685	0	0
366	Bacteria	Firmicutes	Clostridia	Lachnospirales	Lachnospiraceae	Hungatella	unidentified	0	0	0	0	0	0	0	0	0.000102182	0	0	0	0	0	0	0	0	0	0	0	0	0	0	0	0	0	0	0	0	0	0	0	0	0	0	0	0	0	0	0	0	0
367	Bacteria	Firmicutes	Clostridia	Lachnospirales	Lachnospiraceae	Hungatella	uncultured_bacterium	0	0.000758956	0	0	0	0	0	0.00198793	0	0	0.000766642	0.00433287	0.00222446	0.00024496	0.00153174	0.000441231	0.00296032	0	0.00563192	0	0	0.000858572	0.000349985	0.0101048	0	0	0.00109737	0	0.00213765	0.00290375	0	0	0.00170338	0.00294309	0	0	0	0	0	0.00114396	0	0
368	Bacteria	Firmicutes	Clostridia	Lachnospirales	Lachnospiraceae	Lachnoanaerobaculum	uncultured_bacterium	0.00133935	0	0	0	0	0	0	0	0	0	0	0	0	0	0	0	0	0	0	0	0	0	0	0	0	0	0	0	0	0	0	0	0	0	0	0	0	0	0	0	0	0
369	Bacteria	Firmicutes	Clostridia	Lachnospirales	Lachnospiraceae	Lachnoclostridium	unidentified	0.014088	0.00318761	0	0.000387358	0.0154107	0.00630436	0.0199294	0.00702875	0.0215603	0.025112	0.0092558	0.0127464	0.0205706	0.015114	0.0251289	0.0133595	0.0200021	0.0204965	0.0186573	0.00366606	0.0415548	0.0175267	0.00270655	0.0777617	0.0121943	0.00540271	0.00506285	0.0150625	0.0136657	0.0212336	0.0153654	0.00885288	0.0102203	0.00583794	0.0192086	0.00918622	0.0181682	0.0065814	0.0165823	0.0152528	0.00194162	0.00240159
370	Bacteria	Firmicutes	Clostridia	Lachnospirales	Lachnospiraceae	Lachnoclostridium	Clostridium_aldenense	0	0	0	0	0	0	0.00146335	0.00120696	0.00107291	0.000992676	0	0.00201742	0.00543503	0.00198418	0.00445033	0.0017159	0.00154683	0.00135331	0.00287798	0.000666556	0	0.00142109	0.00130661	0.00167148	0	0.000792789	0	0	0.000515326	0.000930106	0.00269223	0	0	0.000699587	0.00192491	0.00236312	0.00202306	0	0.00284102	0	0	0
371	Bacteria	Firmicutes	Clostridia	Lachnospirales	Lachnospiraceae	Lachnoclostridium	Clostridium_scindens	0	0.0111415	0	0.000422572	0	0	0	0.0168974	0.00183927	0	0	0.00116919	0.002041	0.000710384	0.00163524	0.002868	0.000746746	0	0.00111646	0.00143726	0.00349906	0.0222933	0.0282554	0.00471053	0.00919917	0.0116276	0	0.00117509	0.00940947	0.00746353	0.000809858	0	0.0114505	0.00767134	0.00127652	0	0.00121776	0.00208815	0.00102431	0.00162697	0	0
372	Bacteria	Firmicutes	Clostridia	Lachnospirales	Lachnospiraceae	Lachnoclostridium	bacterium_NLAE-zl-H31	0	0	0	0	0	0	0	0	0	0	0	0	0	0	0	0	0	0	0	0	0	0	0	0	0	0	0	0	0	0	0	0	0.00011829	0	0	0	0	0	0	0	0	0
373	Bacteria	Firmicutes	Clostridia	Lachnospirales	Lachnospiraceae	Lachnoclostridium	bacterium_NLAE-zl-P484	0	0	0	0	0	0	0	0	0	0	0	0	0	0	0	0	0	0	0	0	0.000244121	0	0	0	0	0	0	0.000186946	0	0	0	0	0	0	0	0	0	0	0	0	0	6.96112e-05
374	Bacteria	Firmicutes	Clostridia	Lachnospirales	Lachnospiraceae	Lachnoclostridium	uncultured_organism	0	0	0	0	0	0	0	0	0	0	0	0	0	0	0	0	0	0	0	0	0	0	0	0	0	0	0	0	0	0	0	0	0	0	0	0	0	0	0	0	0	0
375	Bacteria	Firmicutes	Clostridia	Lachnospirales	Lachnospiraceae	Lachnoclostridium	unidentified	0	0	0	0	0	0	0	0	0	0	0	0	0	0	0	0	0	0	0	0	0	0	0	0	0	0	0	0	0	0	0	0	0	0	0	0	0	0	0	0	0	0
376	Bacteria	Firmicutes	Clostridia	Lachnospirales	Lachnospiraceae	Lachnospira	unidentified	0	0	0	0	0	0	0	0	0	0	0	0	0	0	0	0	0	0	0	0	0	0	0	0	0	0	0	0	0	0	0	0	0	0	0	0	0	0	0	0	0.00161253	0.0018447
377	Bacteria	Firmicutes	Clostridia	Lachnospirales	Lachnospiraceae	Lachnospira	uncultured_bacterium	0.00252989	0	0	0	0	0	0	0	0	0	0	0	0	0	0	0	0	0	0	0	0	0	0	0	0	0	0	0	0	0.000340283	0	0	0	0	0	0	0	0	0	0	0	0.000452473
378	Bacteria	Firmicutes	Clostridia	Lachnospirales	Lachnospiraceae	Lachnospiraceae_AC2044_group	uncultured_bacterium	0	0	0	0	0	0	0	0	0	0	0	0	0	0	0	0	0	0	0	0	0	0	0	0	0	0	0	0	0	0	0	0	0	0	0	0	0	0	0	0	0	0
379	Bacteria	Firmicutes	Clostridia	Lachnospirales	Lachnospiraceae	Lachnospiraceae_FCS020_group	unidentified	0	0	0	0	0	0	0	0	0	0	0	0	0	0	0	0	0	0	0	0	0	0	0	0	0	0	0	0	0	0	0	0	0	0	0	0	0	0	0	0	0	0
380	Bacteria	Firmicutes	Clostridia	Lachnospirales	Lachnospiraceae	Lachnospiraceae_FCS020_group	metagenome	0	0	0	0	0	0	0	0	0	0	0	0	0	0	0	0	0	0	0	0	0	0	0	0	0	0	0	0	0	0	0	0	0	0	0	0	0	0	0	0	0	0
381	Bacteria	Firmicutes	Clostridia	Lachnospirales	Lachnospiraceae	Lachnospiraceae_FCS020_group	uncultured_Clostridium	0	0	0	0	0	0	0	0	0	0	0	0	0	0	0	0	0	0	0.000570635	0	0	0	0	0	0	0	0	0	0	0	0.00426817	0	0.00151411	0.0010132	0.00380929	0	0.00422289	0.00203222	0.00417456	0.00152528	0	0.0012182
382	Bacteria	Firmicutes	Clostridia	Lachnospirales	Lachnospiraceae	Lachnospiraceae_FCS020_group	uncultured_bacterium	0	0	0	0	0	0	0	0	0	0	0	0	0	0	0	0	0	0	0	0	0	0	0	0	0	0	0	0	0	0	0	0	0	0	0	0	0	0	0	0	0	0
383	Bacteria	Firmicutes	Clostridia	Lachnospirales	Lachnospiraceae	Lachnospiraceae_FCS020_group	uncultured_prokaryote	0	0	0	0	0	0	0	0	0	0	0	0	0	0	0	0	0	0	0	0	0	0	0	0	0	0	0	0	0	0	0	0	0.000212922	0	0	0	0	0	0	0	0	0
384	Bacteria	Firmicutes	Clostridia	Lachnospirales	Lachnospiraceae	Lachnospiraceae_FE2018_group	uncultured_Lachnospiraceae	0	0	0	0	0	0	0	0	0.000459817	0	0	0	0	0	0	0	0	0	0	0	0	0	0	0	0	0	0	0	0	0	0	0	0	0	0	0	0	0	0	0	0	0
385	Bacteria	Firmicutes	Clostridia	Lachnospirales	Lachnospiraceae	Lachnospiraceae_NC2004_group	unidentified	0	0	0	0	0	0	0	0	0	0	0	0	0	0	0	0	0	0	0	0	0	8.88178e-05	0	0	0	0	0	0	0	0	0	0	0.000212922	0	0	0	0	0	0	0	0	0
386	Bacteria	Firmicutes	Clostridia	Lachnospirales	Lachnospiraceae	Lachnospiraceae_NC2004_group	uncultured_bacterium	0	0	0	0	0	0	0	0	0	0	0	0	6.87979e-05	0	0	0	0	0	0	0	0	0	0	0	0.000118852	0	0	0	0	0	0	0	0	0	0	0	0	0	0	0	0	0
387	Bacteria	Firmicutes	Clostridia	Lachnospirales	Lachnospiraceae	Lachnospiraceae_ND3007_group	unidentified	0	0	0	0	0	0	0	0	0	0	0	0	0	0	0	0	0	0	0	0	0	0	0	0	0	0	0	0	0	0	0	0	0	0	0	0	0	0	0	0	0	0
388	Bacteria	Firmicutes	Clostridia	Lachnospirales	Lachnospiraceae	Lachnospiraceae_ND3007_group	metagenome	0	0	0	0	0	0	0	0	0	0.000456094	0	0	0	0	0	0	0	0	0	0	0	0	0	0	0	0	0	0.000747783	0	0	0	0	0	0	0	0	0	0	0	0	0.00177708	0.0031325
389	Bacteria	Firmicutes	Clostridia	Lachnospirales	Lachnospiraceae	Lachnospiraceae_ND3007_group	uncultured_Clostridiales	0	0	0	0	0	0	0	0	0	0	0	0	0	0	0	0	0	0	0	0	0	0	0	0	0	0	0	0	0	0	0	0	0	0	0	0	0	0	0	0	0	0
390	Bacteria	Firmicutes	Clostridia	Lachnospirales	Lachnospiraceae	Lachnospiraceae_ND3007_group	uncultured_bacterium	0	0	0	0	0	0	0	0	0	0	0	0	0	0	0	0	0	0	0	0	0	0	0	0	0	0	0	0	0	0	0	0	0	0	0	0	0	0	0	0	0	0
391	Bacteria	Firmicutes	Clostridia	Lachnospirales	Lachnospiraceae	Lachnospiraceae_NK3A20_group	unidentified	0	0	0	0	0	0	0	0	0	0	0	0	0	0	0	0	0	0	0	0	0	0	0	0	0	0	0	0	0	0	0	0	0	0	0	0	0	0	0	0	0	0
392	Bacteria	Firmicutes	Clostridia	Lachnospirales	Lachnospiraceae	Lachnospiraceae_NK3A20_group	uncultured_bacterium	0	0	0	0	0	0	0	0	0	0	0	0	0	0	0	0	0	0	0	0	0	0	0	0	0	0	0	0	0	0	0	0	0	0	0	0	0	0	0	0	0	0.00100936
393	Bacteria	Firmicutes	Clostridia	Lachnospirales	Lachnospiraceae	Lachnospiraceae_NK4A136_group	unidentified	0	0	0	0	0	0	0	0	0.00551781	0.0130658	0	0	0	0	0	0	0	0	0	0	0	0	0	0	0	0	0	0.0020564	0	0	0	0	0	0	0	0	0	0	0	0	0.00526541	0.00473356
394	Bacteria	Firmicutes	Clostridia	Lachnospirales	Lachnospiraceae	Lachnospiraceae_NK4A136_group	gut_metagenome	0	0	0	0	0	0	0	0	0	0	0	0	0	0	0	0	0	0	0	0	0	0	0	0	0	0	0	0	0	0	0	0	0	0	0	0	0	0	0	0	0	0
395	Bacteria	Firmicutes	Clostridia	Lachnospirales	Lachnospiraceae	Lachnospiraceae_NK4A136_group	metagenome	0	0	0	0	0	0	0	0	0	0	0	0	0	0	0	0	0	0	0	0	0	0	0	0	0	0	0	0	0	0	0	0	0	0	0	0	0	0	0	0	0	0
396	Bacteria	Firmicutes	Clostridia	Lachnospirales	Lachnospiraceae	Lachnospiraceae_NK4B4_group	uncultured_bacterium	0	0	0	0	0	0	0	0	0	0	0	0	0	0	0	0	0	0	0	0	0	0	0	0	0	0	0	0	0	0	0	0	0	0	0	0	0	0	0	0	0	0
397	Bacteria	Firmicutes	Clostridia	Lachnospirales	Lachnospiraceae	Lachnospiraceae_UCG-001	unidentified	0	0	0	0	0	0	0	0	0	0	0	0	0	0	0	0	0	0	0	0	0	0	0	0	0	0	0	0	0	0	0	0	0	0	0	0	0	0	0	0	0	0
398	Bacteria	Firmicutes	Clostridia	Lachnospirales	Lachnospiraceae	Lachnospiraceae_UCG-001	uncultured_bacterium	0	0	0	0	0	0	0	0	0	0	0	0	0	0	0	0	0	0	0	0	0	0	0	0.000493846	0.00156885	0.00208474	0	0.00128191	0	0	0.000459649	0	0	0	0.000769963	0	0.000648165	0.000950854	0.000676433	0	0	0
399	Bacteria	Firmicutes	Clostridia	Lachnospirales	Lachnospiraceae	Lachnospiraceae_UCG-002	uncultured_Firmicutes	0	0	0	0	0	0	0	0	0	0	0	0	0	0	0	0	0	0	0.00300203	0	0	0	0	0	0	0	0	0	0	0	0	0	0	0	0	0	0	0	0	0	0	0
400	Bacteria	Firmicutes	Clostridia	Lachnospirales	Lachnospiraceae	Lachnospiraceae_UCG-002	uncultured_bacterium	0	0	0	0	0	0	0	0	0	0	0	0	0	0	0	0	0	0	0	0	0	0	0.000373317	0	0	0	0	0	0	0	0	0	0	0	0	0	0	0	0	0	0	0
401	Bacteria	Firmicutes	Clostridia	Lachnospirales	Lachnospiraceae	Lachnospiraceae_UCG-003	uncultured_bacterium	0	0	0	0	0	0	0	0	0	0	0	0	0	0	0	0	0	0	0	0	0	0	0	0	0	0	0	0	0	0	0	0	0	0	0	0	0	0	0	0	0	0
402	Bacteria	Firmicutes	Clostridia	Lachnospirales	Lachnospiraceae	Lachnospiraceae_UCG-004	unidentified	0	0	0	0	0	0	0.000441327	0	0.00326981	0.00107316	0	0	0	0.000563408	0.0142825	0.00906974	0	0.00319874	0	0.010769	0	0	0	0	0.000618032	0	0	0	0	0	0	0	0	0	0	0	0	0	0	0	0.00200744	0
403	Bacteria	Firmicutes	Clostridia	Lachnospirales	Lachnospiraceae	Lachnospiraceae_UCG-004	uncultured_bacterium	0	0	0	0	0	0	0	0	0	0	0	0	0	0	0	0	0	0	0	0	0	0	0	0	0	5.87251e-05	0	5.34131e-05	0	0	0	6.25645e-05	0	0	0	0	0	0	0.000193267	0	0	0
404	Bacteria	Firmicutes	Clostridia	Lachnospirales	Lachnospiraceae	Lachnospiraceae_UCG-007	uncultured_bacterium	0	0	0	0	0	0	0	0	0	0.000939018	0	0	0	0	0	0	0	0	0	0	0	0	0.000396649	0	0	0	0	0	0	0	0	0	0	0	0	0	0	0	0	0	0	0
405	Bacteria	Firmicutes	Clostridia	Lachnospirales	Lachnospiraceae	Lachnospiraceae_UCG-008	Ruminococcus_sp.	0	0	0	0	0	0	0	0	0	0	0	0	0	0	0	0	0	0	0	0	0	0	0	0	0	0	0	0	0	0	0	0	0	0	0	0	0	0	0	0	0	0
406	Bacteria	Firmicutes	Clostridia	Lachnospirales	Lachnospiraceae	Lachnospiraceae_UCG-008	uncultured_bacterium	0	0	0	0	0	0	0	0	0	0	0	0	0	0	0	0	0	0	0	0	0	0	0	0	0	0	0	0	0	0	0	0	0	0	0	0	0	0	0	0	0	0
407	Bacteria	Firmicutes	Clostridia	Lachnospirales	Lachnospiraceae	Lachnospiraceae_UCG-010	uncultured_bacterium	0	0	0	0	0	0	0	0	0	0	0	0	0	0	0	0	0	0	0	0	0	0	0	0	0	0	0	0	0	0	0	0	0	0	0	0	0	0	0	0	0	0
408	Bacteria	Firmicutes	Clostridia	Lachnospirales	Lachnospiraceae	Lachnospiraceae_XPB1014_group	uncultured_bacterium	0	0	0	0	0	0	0	0	0	0.00689507	0	0	0	0	0	0	0	0	0	0	0	0	0	0	0	0	0	0	0	0	0	0	0	0	0	0	0	0	0	0	0	0
409	Bacteria	Firmicutes	Clostridia	Lachnospirales	Lachnospiraceae	Marvinbryantia	unidentified	0	0	0	0	0	0	0	0	0	0	0	0	0	0	0	0	0	0	0	0	0.000705238	0	0	0	0	0	0	0	0	0.000431025	0	0	0	0	0	0	0.000255338	0	0.000270573	0	0.0014809	0.00229717
410	Bacteria	Firmicutes	Clostridia	Lachnospirales	Lachnospiraceae	Marvinbryantia	uncultured_Clostridium	0	0	0	0	0	0	0	0	0	0	0	0	0	0	0	0	0	0	0	0	0	0	0	0	0	0	0	0	0	0	0	0	0	0	0	0	0	0	0	0	0	0
411	Bacteria	Firmicutes	Clostridia	Lachnospirales	Lachnospiraceae	Marvinbryantia	uncultured_bacterium	0	0	0	0	0	0	0	0	0	0	0.000598355	0.0019028	0.00160528	0	0	0	0	0	0	0	0.00572328	0	0	0.00436864	0	0	0.00259377	0.00307125	0	0	0	0	0	0.00468	0	0	0	0	0	0	0	0
412	Bacteria	Firmicutes	Clostridia	Lachnospirales	Lachnospiraceae	Moryella	human_gut	0	0	0	0	0	0	0	0	0	0	0	0	0	0	0	0	0	0	0	0	0	0	0	0	0	0	0	0	0	0	0	0	0	0	0	0	0	0	0	0.000686377	0	0
413	Bacteria	Firmicutes	Clostridia	Lachnospirales	Lachnospiraceae	Oribacterium	uncultured_bacterium	0	0	0	0	0	0	0	0	0.0050069	0.00109999	0	0	0	0	0	0	0	0	0	0	0	0	0	0	0	0	0	0	0	0	0.000809858	0	0	0	0.000749701	0	0	0.000522037	0.0008697	0	0	0.00194911
414	Bacteria	Firmicutes	Clostridia	Lachnospirales	Lachnospiraceae	Roseburia	unidentified	0.00233146	0.00115361	0	0	0	0	0	0.00951367	0	0.00847799	0	0	0	0.00514416	0	0	0.000826755	0	0.00111646	0	0.000895109	0.0020132	0.00139994	0.000531834	0	0.0217576	0.00820531	0.00181605	0.00778715	0.00167873	0.0139208	0.00606876	0.00203459	0	0.0107187	0	0.0106849	0.00380342	0.00983727	0	0.0026327	0.000139222
415	Bacteria	Firmicutes	Clostridia	Lachnospirales	Lachnospiraceae	Roseburia	Roseburia_faecis	0	0	0	0	0	0	0	0	0	0	0	0	0	0	0	0	0	0	0	0	0	0	0	0	0	0	0	0	0	0	0	0	0	0	0	0	0	0	0	0	0	0
416	Bacteria	Firmicutes	Clostridia	Lachnospirales	Lachnospiraceae	Roseburia	Roseburia_hominis	0	0	0	0	0	0	0	0	0	0	0	0	0	0	0	0	0	0	0	0	0	0	0	0	0	0	0	0	0	0	0	0	0	0	0	0	0	0	0	0	0	0
417	Bacteria	Firmicutes	Clostridia	Lachnospirales	Lachnospiraceae	Roseburia	gut_metagenome	0	0	0	0	0	0	0	0	0	0	0	0	0	0	0	0	0	0	0	0	0	0	0	0	0	0	0	0	0	0	0.000612866	0	0	0	0.000364719	0	0.000353544	0	0.00052182	0	0	0
418	Bacteria	Firmicutes	Clostridia	Lachnospirales	Lachnospiraceae	Roseburia	uncultured_Lachnospiraceae	0	0	0	0	0	0	0	0	0	0	0	0	0	0	0	0	0	0	0	0	0	0	0	0	0	0	0	0	0	0	0	0	0	0	0	0	0	0	0	0	0	0
419	Bacteria	Firmicutes	Clostridia	Lachnospirales	Lachnospiraceae	Roseburia	uncultured_Roseburia	0	0	0	0	0	0	0	0	0	0	0	0	0	0	0	0	0	0	0	0	0	0	0	0	0	0	0	0	0	0	0	0	0	0	0	0	0	0	0	0	0	0
420	Bacteria	Firmicutes	Clostridia	Lachnospirales	Lachnospiraceae	Roseburia	uncultured_bacterium	0	0	0	0	0	0	0	0	0	0	0	0	0	0	0	0	0	0	0	0	0	0	0	0	0	0	0	0	0	0	0	0	0	0	0	0	0	0	0	0	0	0
421	Bacteria	Firmicutes	Clostridia	Lachnospirales	Lachnospiraceae	Shuttleworthia	unidentified	0	0	0	0	0	0	0	0	0	0.000563411	0	0	0	0	0	0	0	0	0	0	0	0	0	0	0	0	0	0	0	0	0	0	0	0	0	0	0	0	0	0	0	0
422	Bacteria	Firmicutes	Clostridia	Lachnospirales	Lachnospiraceae	Shuttleworthia	Clostridium_sp.	0	0	0	0	0	0	0	0	0	0	0	0	0	0	0	0	0	0	0	0	0	0	0	0	0	0	0	0	0	0	0	0	0	0	0	0	0	0	0	0	0	0
423	Bacteria	Firmicutes	Clostridia	Lachnospirales	Lachnospiraceae	Syntrophococcus	uncultured_bacterium	0	0	0	0	0	0	0	0	0.00352526	0	0	0	0	0	0	0	0	0	0	0	0	0	0	0	0	0	0	0.00216323	0	0	0	0	0	0	0	0	0	0	0	0	0	0.00678709
424	Bacteria	Firmicutes	Clostridia	Lachnospirales	Lachnospiraceae	Tuzzerella	unidentified	0	0	0	0	0	0	0.000627149	0	0	0	0	0	0	0	0	0	0	0	0	0	0	0	0	0	0	0	0	0	0	0	0	0	0	0	0	0	0	0	0	0	0	0
425	Bacteria	Firmicutes	Clostridia	Lachnospirales	Lachnospiraceae	Tuzzerella	uncultured_organism	0	0	0	0	0	0	0	0	0	0	0	0	0	0	0	0	0	0	0	0	0	5.92119e-05	0	0	0	0	0	0	0	0	0	0	0	0	0	0	0	0	0	0	0	0
426	Bacteria	Firmicutes	Clostridia	Lachnospirales	Lachnospiraceae	Tyzzerella	Anaerotignum_lactatifermentans	0.00386924	0.00500911	0	0.000316929	0.00465903	0.00313931	0.0036003	0.00724175	0.0066418	0.00421216	0.00052356	0.00600642	0.00582489	0.00830414	0.0155865	0.0220125	0.009361	0	0.00295241	0.00779037	0	0.00115463	0	0.00307704	0.00551475	0.0137123	0.000399042	0	0.000458068	0	0	0.00112616	0.00120656	0	0	0	0	0.00591021	0	0.00116938	0	0
427	Bacteria	Firmicutes	Clostridia	Lachnospirales	Lachnospiraceae	Tyzzerella	Tyzzerella_sp.	0	0	0	0	0	0	0	0	0	0	0.00316006	0.00944521	0.0011237	0	0	0	0.00298699	0.00273123	0.00119089	0.0152475	0	0	0	0	0	0	0	0	0.00103065	0	0	0	0	0	0	0	0	0	0	0	0	0
428	Bacteria	Firmicutes	Clostridia	Lachnospirales	Lachnospiraceae	Tyzzerella	uncultured_bacterium	0	0	0	0	0	0	0	0	0	0	0	0.000481431	0	0	0	0	0	0	0	0	0	0	0	0	0	0	0	0	0	0	0	0	0	0	0	0	0	0	0	0	0	0
429	Bacteria	Firmicutes	Clostridia	Lachnospirales	Lachnospiraceae	Tyzzerella	unidentified	0	0	0	0	0	0	0	0	0	0	0	0	0	0	0	0	0	0	0	0	0	0	0	0	0	0	0	0	0	0	0	0	0	0	0	0	0	0	0	0	0	0
430	Bacteria	Firmicutes	Clostridia	Lachnospirales	Lachnospiraceae	Bacteroides_pectinophilus_group	uncultured_bacterium	0	0	0	0	0	0	0	0	0	0	0	0	0	0	0	0	0	0	0	0	0	0	0	0	0	0	0	0	0	0	0	0	0	0	0	0	0	0	0	0	0	0
431	Bacteria	Firmicutes	Clostridia	Lachnospirales	Lachnospiraceae	Eubacterium_eligens_group	unidentified	0	0	0	0	0	0	0	0	0	0	0	0	0	0	0	0	0	0	0	0	0	0	0	0	0	0	0	0	0	0	0	0	0	0	0	0	0	0	0	0	0	0
432	Bacteria	Firmicutes	Clostridia	Lachnospirales	Lachnospiraceae	Eubacterium_eligens_group	human_gut	0	0	0	0	0	0	0	0	0	0	0	0	0	0	0	0	0	0	0	0	0	0	0	0	0	0	0	0	0	0	0	0	0	0	0	0	0	0	0	0	0	0
433	Bacteria	Firmicutes	Clostridia	Lachnospirales	Lachnospiraceae	Eubacterium_eligens_group	uncultured_bacterium	0	0	0	0	0	0	0	0	0	0	0	0	0	0	0	0	0	0	0	0	0	0	0	0	0	0	0	0	0	0	0	0	0	0	0	0	0	0	0	0	0.00197453	0
434	Bacteria	Firmicutes	Clostridia	Lachnospirales	Lachnospiraceae	Eubacterium_fissicatena_group	unidentified	0	0.00998786	0	0.000651466	0.000876058	0.000437445	0.00197436	0.00880369	0.00280999	0.000831701	0.000411369	0.00302613	0.00158235	0	0.00215272	0.005736	0.00189354	0	0.00503647	0.00229128	0.0087341	0.0126417	0.0190392	0.022451	0.00156885	0.00340605	0.0109737	0.004914	0.0269306	0.0252036	0	0	0.0019163	0.0251851	0.000506555	0	0.000491034	0.000969498	0	0.00259298	0	0
435	Bacteria	Firmicutes	Clostridia	Lachnospirales	Lachnospiraceae	Eubacterium_fissicatena_group	Faecalicatena_fissicatena	0	0	0	0	0	0	0	0	0	0	0	0	0	0	0	0	0	0.00177161	0	0	0	0	0	0	0	0	0	0	0	0	0	0	0	0	0	0	0	0	0	0	0	0
436	Bacteria	Firmicutes	Clostridia	Lachnospirales	Lachnospiraceae	Eubacterium_hallii_group	unidentified	0	0	0	0	0	0	0	0	0	0	0	0.000641907	0.000917305	0	0	0	0	0.00147634	0.00200963	0	0	0.00544749	0	0	0	0	0	0.00128191	0.00276749	0	0	0	0.00220019	0.000675464	0	0	0	0	0	0	0.00210616	0.00212314
437	Bacteria	Firmicutes	Clostridia	Lachnospirales	Lachnospiraceae	Eubacterium_hallii_group	uncultured_bacterium	0	0	0	0	0	0	0	0	0	0.00118048	0.000299177	0	0	0	0	0	0	0	0	0	0	0	0	0	0	0	0	0	0	0.000680565	0	0	0	0	0	0	0	0	0	0	0	0
438	Bacteria	Firmicutes	Clostridia	Lachnospirales	Lachnospiraceae	Eubacterium_oxidoreducens_group	uncultured_bacterium	0	0	0	0	0	0	0	0	0	0.000429265	0	0	0	0	4.13984e-05	0	0	0	0	0	0	0	0	0	0	0	0	0.000186946	0	0	0	0	0	0	8.10488e-05	0	0	0	0.00034788	0	0	0
439	Bacteria	Firmicutes	Clostridia	Lachnospirales	Lachnospiraceae	Eubacterium_ruminantium_group	gut_metagenome	0	0	0	0	0	0	0	0	0	0	0	0	0	0	0	0	0	0	0	0	0	0	0	0	0	0	0	0	0	0	0	0	0	0	0	0	0	0	0	0	0	0
440	Bacteria	Firmicutes	Clostridia	Lachnospirales	Lachnospiraceae	Eubacterium_ruminantium_group	uncultured_bacterium	0	0	0	0	0	0	0	0	0.00270781	0	0	0	0	0	0	0	0	0	0	0	0	0	0	0	0	0.000176175	0.000349162	0	0	0	0	0	0	0	0	0	0	0	0	0	0	0.000661307
441	Bacteria	Firmicutes	Clostridia	Lachnospirales	Lachnospiraceae	Eubacterium_ventriosum_group	uncultured_Eubacterium	0	0	0	0	0	0	0	0	0	0	0	0	0	0	0	0	0	0	0	0	0	0	0	0	0	0	0	0	0	0	0	0	0	0	0	0	0	0	0	0	0.00427815	0
442	Bacteria	Firmicutes	Clostridia	Lachnospirales	Lachnospiraceae	Eubacterium_ventriosum_group	uncultured_Lachnospiraceae	0	0	0	0	0	0	0	0	0	0	0	0	0	0	0	0	0	0	0	0	0	0	0	0	0	0	0	0	0	0	0	0	0	0	0	0	0	0	0	0	0	0
443	Bacteria	Firmicutes	Clostridia	Lachnospirales	Lachnospiraceae	Eubacterium_ventriosum_group	uncultured_bacterium	0	0	0	0	0	0	0	0	0	0	0	0	0	0	0	0	0	0	0	0	0	0	0	0	0	0	0	0	0	0	0	0	0	0	0	0	0	0	0	0	0	0
444	Bacteria	Firmicutes	Clostridia	Lachnospirales	Lachnospiraceae	Eubacterium_xylanophilum_group	unidentified	0	0	0	0	0	0	0	0	0	0	0	0	0	0	0	0	0	0	0	0	0	0	0	0	0	0	0	0	0	0	0	0	0	0	0	0	0	0	0	0	0.000789811	0
445	Bacteria	Firmicutes	Clostridia	Lachnospirales	Lachnospiraceae	Eubacterium_xylanophilum_group	metagenome	0	0	0	0	0	0	0	0	0	0	0	0	0	0	0	0	0	0	0	0	0	0	0	0	0	0	0	0	0	0	0	0	0	0	0	0	0	0	0	0	0	0
446	Bacteria	Firmicutes	Clostridia	Lachnospirales	Lachnospiraceae	Eubacterium_xylanophilum_group	uncultured_bacterium	0	0	0	0	0	0	0	0	0	0	0	0	0	0	0	0	0	0	0	0	0	0	0	0	0	0	0	0	0	0	0	0	0	0	0	0	0	0	0	0	0	0
447	Bacteria	Firmicutes	Clostridia	Lachnospirales	Lachnospiraceae	Ruminococcus_gauvreauii_group	unidentified	0	0	0	0	0	0	0.00113816	0	0	0	0	0	0	0	0	0	0	0	0	0.000770705	0	0.00929627	0	0	0	0	0	0	0.00643203	0	0	0	0	0	0	0	0	0.00158476	0	0.00137275	0.0125712	0.00950193
448	Bacteria	Firmicutes	Clostridia	Lachnospirales	Lachnospiraceae	Ruminococcus_gauvreauii_group	uncultured_organism	0	0	0	0	0	0	0	0	0	0	0	0	0	0.00529113	0.00308418	0.00166687	0.00226691	0	0	0	0	0.0349054	0.00940293	0	0.00385082	0.00921984	0	0	0.0220445	0.0026542	0	0	0.00735764	0.00294309	0	0	0	0.00646954	0	0	0	0
449	Bacteria	Firmicutes	Clostridia	Lachnospirales	Lachnospiraceae	Ruminococcus_gauvreauii_group	uncultured_rumen	0	0	0	0	0	0	0	0	0	0	0	0	0	0	0	0	0	0	0	0	0	0	0	0	0	0	0	0	0	0	0	0	0	0	0	0	0	0	0	0	0	0
450	Bacteria	Firmicutes	Clostridia	Lachnospirales	Lachnospiraceae	Ruminococcus_gnavus_group	unidentified	0.0190486	0.0329994	0.0050996	0.0323972	0.0117272	0.00301065	0.00155626	0.0227192	0.00791907	0.0037829	0.00359013	0.00486016	0.000504518	0.0243245	0.00633396	0.0120603	0.0204288	0.0136316	0.00982484	0.0130187	0	0	0.014466	0.00668591	0	0	0.0154379	0.00312467	0.00141238	0	0	0.00237745	0.00210556	0	0	0.000649026	0	0	0	0	0	0
451	Bacteria	Firmicutes	Clostridia	Lachnospirales	Lachnospiraceae	Ruminococcus_gnavus_group	uncultured_bacterium	0	0.00461445	0	0.00501805	0.00203086	0	0	0.00269791	0	0	0	0	0	0.0042623	0	0	0.0037604	0	0	0	0	0	0.00272988	0	0	0	0.00301776	0	0	0	0	0	0	0	0	0	0	0	0	0	0	0
452	Bacteria	Firmicutes	Clostridia	Lachnospirales	Lachnospiraceae	Ruminococcus_torques_group	unidentified	0	0.0196418	0	0.00117968	0	0	0.00606244	0.0135605	0	0	0	0	0	0.00110232	0	0.00436328	0.00200021	0	0	0	0	0.00278296	0.0376817	0.00573621	0.00801065	0.00957219	0	0.000721077	0.0103638	0.000725936	0	0	0	0	0	0	0	0.00639496	0	0.00132191	0.00740448	0.00616059
453	Bacteria	Firmicutes	Clostridia	Lachnospirales	Lachnospiraceae	Ruminococcus_torques_group	Ruminococcus_torques	0	0	0	0	0	0	0	0	0	0	0	0	0	0	0	0	0	0	0	0	0	0	0	0	0	0	0	0	0	0	0	0	0.00735764	0	0	0	0	0	0	0	0	0
454	Bacteria	Firmicutes	Clostridia	Lachnospirales	Lachnospiraceae	uncultured	unidentified	0	0	0	0	0	0	0	0	0.000766362	0	0	0	0	0	0	0	0	0	4.96204e-05	4.16597e-05	0	0	0	0	4.75409e-05	0	0	0	0	0	0	0	0	0	0	0	0	0	0	0	0	0
455	Bacteria	Firmicutes	Clostridia	Lachnospirales	Lachnospiraceae	uncultured	Eubacterium_sp.	0.00163699	0	0	0	0	0	0	0	0	0	0	0	0	0	0	0	0	0	0	0	0	0	0	0	0	0	0	0	0	0	0	0	0	0	0	0	0	0	0	0	0	0
456	Bacteria	Firmicutes	Clostridia	Lachnospirales	Lachnospiraceae	uncultured	Faecalimonas_umbilicata	0	0	0	0	0	0	4.64554e-05	0	0.000102182	0	0	0	0	0	0.000227691	0	0	0	0.000173671	0	0	0	0	0	0	0	0	0	0	0	0	0	0	0	0	0	0	0	0	0	0	0
457	Bacteria	Firmicutes	Clostridia	Lachnospirales	Lachnospiraceae	uncultured	metagenome	0	0	0	0	0	0	0	0	0	0	0	0	0.000642113	0	0	0	0	0	0	0	0	0	0	0	0	0	0	0	0	0	0	0	0	0	0	0	0	0	0	0	0.000855629	0
458	Bacteria	Firmicutes	Clostridia	Lachnospirales	Lachnospiraceae	uncultured	uncultured_Pseudobutyrivibrio	0	0	0	0	0	0	0	0	0	0.00112682	0	0	0	0	0	0	0	0	0	0	0	0	0	0	0	0	0	0	0	0	0	0	0	0	0	0	0	0	0	0	0	0
459	Bacteria	Firmicutes	Clostridia	Lachnospirales	Lachnospiraceae	uncultured	uncultured_Roseburia	0	0	0	0	0	0	0	0	0	0	0	0	0	0	0	0	0	0	0	0	0	0	0	0	0	0	0	0	0	0	0	0	0	0	0	0	0	0	0	0	0	0
460	Bacteria	Firmicutes	Clostridia	Monoglobales	Monoglobaceae	Monoglobus	unidentified	0	0	0	0	0	0	0	0	0	0	0	0	0	0	0	0	0	0	0	0	0	0	0	0	0	0	0	0	0	0	0	0	0	0	0	0	0	0	0	0	0	0
461	Bacteria	Firmicutes	Clostridia	Monoglobales	Monoglobaceae	Monoglobus	bacterium_enrichment	0	0	0	0	0	0	0	0	0	0	0	0	0	0	0	0	0	0	0	0	0	0	0	0	0	0	0	0	0	0	0	0	0	0	0	0	0	0	0	0	0	0
462	Bacteria	Firmicutes	Clostridia	Monoglobales	Monoglobaceae	Monoglobus	uncultured_bacterium	0	0	0	0	0	0	0	0	0	0	0	0	0	0	0	0	0	0	0	0	0	0	0	0	0	0	0	0	0	0	0	0	0	0	0	0	0	0	0	0	0.000526541	0.000348056
463	Bacteria	Firmicutes	Clostridia	Monoglobales	Monoglobaceae	Monoglobus	uncultured_organism	0	0	0	0	0	0	0	0	0	0	0	0	0	0	0	0	0	0	0	0	0	0	0	0	0	0	0	0	0	0	0	0	0	0	0	0	0	0	0	0	0	0
464	Bacteria	Firmicutes	Clostridia	Monoglobales	Monoglobaceae	Monoglobus	uncultured_rumen	0	0	0	0	0	0	0	0	0	0	0	0	0	0	0	0	0	0	0	0	0	0	0	0	0	0	0	0	0	0	0	0	0	0	0	0	0	0	0.000193267	0	0	0
465	Bacteria	Firmicutes	Clostridia	Oscillospirales	unidentified	unidentified	unidentified	0	0	0	0	0	0	0	0	0	0	0	0	0	0	0	0	0	0	0	0	0.000189872	8.88178e-05	4.66646e-05	0	0	0	0	5.34131e-05	0	0	0	0	0	0	0.00111442	0	0	0	1.93267e-05	0	0	0
466	Bacteria	Firmicutes	Clostridia	Oscillospirales	Butyricicoccaceae	unidentified	unidentified	0	0	0	0.000334536	0	0	0.00199758	0	0.00204363	0.000751214	0.000766642	0	0	0	0	0	0	0	0	0	0	0	0	0	0	0	0	0.00371221	0	0	0	0	0.000189264	0	0	0	0	0	0	0	0.00414651	0.00629982
467	Bacteria	Firmicutes	Clostridia	Oscillospirales	Butyricicoccaceae	Butyricicoccus	unidentified	0	0	0	0	0	0	0	7.09975e-05	0	0	0	0.00628152	0.00247672	0	4.13984e-05	0.000441231	0	0	0.00143899	0	0	0	0	0	0	0.00011745	0	0.000587544	0	0	0.000240769	0	0	0	0	0	0.000255338	0	0	0	0.00157962	0.000278445
468	Bacteria	Firmicutes	Clostridia	Oscillospirales	Butyricicoccaceae	Butyricicoccus	Butyricicoccus_pullicaecorum	0.0053078	0.00400729	0	0	0.00694873	0.000643302	0	0.0086617	0	0	0.00160808	0.00128381	0	0.00666291	0.00407775	0.00242677	0.0145616	0	0.000297722	0	0	0.000858572	0.000723302	0	0	0	0	0	0	0	0	0	0.000969978	0	0	0	0	0	0	0	0.000427815	0
469	Bacteria	Firmicutes	Clostridia	Oscillospirales	Butyricicoccaceae	Butyricicoccus	bacterium_NLAE-zl-C313	0	0	0	0	0	0	0	0	0	0	0	0.00149014	0.000596248	0	0	0	0	0.000270663	0	0	0	0	0	0	0	0	0	0	0	0	0	0	0	0	0	0	0	0	0	0	0	0
470	Bacteria	Firmicutes	Clostridia	Oscillospirales	Butyricicoccaceae	Butyricicoccus	bacterium_NLAE-zl-H60	0	0	0	0	0	0	0	0	0	0	0	0	0	0	0	0	0	0	0	0	0	0	0	0	0	0	0	0	0	0	0	0	0	0	0	0	0	0	0	0	0	0
471	Bacteria	Firmicutes	Clostridia	Oscillospirales	Butyricicoccaceae	Butyricicoccus	uncultured_bacterium	0	0	0	0	0	0	0	0	0	0	0	0	0	0	0	9.80512e-05	0	0	0	0	0	0	0	0.0051284	0	0	0	0	0	0	0	0	0	0	0	0	0	0	0	0	0	0
472	Bacteria	Firmicutes	Clostridia	Oscillospirales	Butyricicoccaceae	Butyricicoccus	uncultured_organism	0	0	0	0	0	0	0	0.00120696	0	0	0.0025991	0	0	0.00291502	0.00422264	0	0.00520055	0	0	0	0	0	0	0	0.0010459	0.000411076	0	0	0.00148872	0.00210975	0	0.0044108	0	0	0.000405244	0	0.000333903	0	0.000386533	0	0.000888538	0.000626501
473	Bacteria	Firmicutes	Clostridia	Oscillospirales	Butyricicoccaceae	UCG-008	uncultured_bacterium	0	0	0	0	0	0	0	0	0	0	0.000373972	0	0	0	0	0	0	0	0	0	0	0	0	0	0	8.80876e-05	0	0	0	0	0	0	0	0	0	0	0	0.000167798	0	0	0	0
474	Bacteria	Firmicutes	Clostridia	Oscillospirales	Butyricicoccaceae	UCG-009	unidentified	0	0	0	0	0	0	0	0	0	0	0	0	0	0	0	0	0	0	0	0	0	0	0	0	0	0	0	0	0	0	0	0	0	0	0	0	0	0	0	0	0	0
475	Bacteria	Firmicutes	Clostridia	Oscillospirales	Butyricicoccaceae	UCG-009	uncultured_bacterium	0	0	0	0	0	0	0	0	0	0	0	0	0	0	0	0	0	0	0	0	0	0	0	0	0	0	0	0	0	0	0	0	0	0	0	0	0	0	0	0	0	0.000522084
476	Bacteria	Firmicutes	Clostridia	Oscillospirales	Butyricicoccaceae	UCG-009	uncultured_organism	0	0	0	0	0	0	0	0	0	0	0	0	0	0	0	0	0	0	0	0	0	0	0	0	0	0	0	0	0	0	0	0	0	0	0	0	0	0	0	0	0	0
477	Bacteria	Firmicutes	Clostridia	Oscillospirales	Butyricicoccaceae	uncultured	uncultured_bacterium	0	0	0	0	0	0	0	0	0	0	0	0	0	0	0	0	0	0	0	0	0	0	0	0	0	0	0	0	0	0	0	0	0	0	0	0	0	0	0	0	0	0
478	Bacteria	Firmicutes	Clostridia	Oscillospirales	Oscillospiraceae	unidentified	unidentified	0	0	0	0	0	0	0	0	0.000919634	0	0	4.58505e-05	0.00100904	0	0.000351887	0	0.00056006	0	0.000545824	0	0.0043128	0	0.00221657	0.00243124	0.0058	0.000734063	0.00124701	0.00373892	0	0	0.00192615	0.00118873	0.00189264	0	0.00279618	0.000615743	0.00206234	0.000167798	0.00220324	0.00200829	0	0
479	Bacteria	Firmicutes	Clostridia	Oscillospirales	Oscillospiraceae	Colidextribacter	unidentified	0	0	0	0	0	0	0	0	0	0	0	0	0.000596248	0	0	0	0	0	0	0	5.42491e-05	0	0	0	0	0	0	0	0	0	0	0	0.000378528	0	0	0	0	0.000130509	0	0.00055927	0	0
480	Bacteria	Firmicutes	Clostridia	Oscillospirales	Oscillospiraceae	Colidextribacter	Anaerostipes_hadrus	0	0	0	0	0	0	0	0	0	0	0	0	0	0	0	0	0	0	0	0	0	0	0	0	0	0	0	0	0	0	0	0	0	0	0	0	0	0	0	0	0	0
481	Bacteria	Firmicutes	Clostridia	Oscillospirales	Oscillospiraceae	Colidextribacter	gut_metagenome	0	0.00261081	0	0	0.000955699	0	0	0.00266241	0	0	0	0.000641907	0.00100904	0	0.00426404	0.00335825	0.00194687	0	0	0	0.00466542	0.00195399	0.00436314	0.00307704	0.0175188	0.00637167	0.00264366	0.00544814	0.000839791	0.00725936	0.00363342	0.0068821	0.00525208	0	0.00486293	0.00123149	0.0048907	0.0215527	0.00461907	0.0305565	0.00536414	0.00664787
482	Bacteria	Firmicutes	Clostridia	Oscillospirales	Oscillospiraceae	Colidextribacter	uncultured_rumen	0	0	0	0	0	0	0	0	0	0	0	0	0	0	0	0	0	0	0	0	0	0	0	0	0	0	0	0	0	0	0	0	0	0	0	0	0	0	0	0	0	0
483	Bacteria	Firmicutes	Clostridia	Oscillospirales	Oscillospiraceae	Flavonifractor	unidentified	0.00411727	0.0010929	0	0	0.00637133	0	0	0.00454384	0	0	0	0.003989	0.00616888	0.00291502	0.00894206	0.00796666	0.00440047	0	0.0014638	0	0	0	0.00146994	0.000455858	0.00125984	0	0	0	0	0	0	0	0.00115924	0	0	0	0	0	0	0	0	0
484	Bacteria	Firmicutes	Clostridia	Oscillospirales	Oscillospiraceae	Intestinimonas	unidentified	0	0	0	0	0	0	0	0	0	0	0	0.00187987	0.00282071	0.000783872	0.000765871	0.00112759	0	0	0	0	8.13736e-05	0	0.000769967	0	0.00237705	0.00102769	0.000124701	0.000640957	0	0	0.000525314	0.000250258	0.000757056	0	0.000688915	0.000599101	0.000530316	0.000335595	0.000560473	0.00200829	0	0
485	Bacteria	Firmicutes	Clostridia	Oscillospirales	Oscillospiraceae	Intestinimonas	Intestinimonas_butyriciproducens	0	0	0	0	0	0	0	0	0	0	0	0	0	0	0	0	0	0	0.000198482	0	0.00084086	0	0	0.000493846	0	0.000293625	0	0.000400598	0	0.00120233	0.000284545	0	0.000520476	0.000410103	0	0	0.000196413	0	0.000251247	0.00111854	0	0
486	Bacteria	Firmicutes	Clostridia	Oscillospirales	Oscillospiraceae	Intestinimonas	Intestinimonas_sp.	0	0	0	0	0	0	0	0	0	0	0	0	0	0	4.13984e-05	0	0	0	0	0	0	0	0	0	0	0	0	0	0	0	0	0	0	0	6.07866e-05	0	5.8924e-05	0	0	0	0	0
487	Bacteria	Firmicutes	Clostridia	Oscillospirales	Oscillospiraceae	Intestinimonas	Intestinimonas_timonensis	0	0	0	0	0	0	0	0	0	8.04872e-05	0	0	0	0	0	0	0	0	0	0	0	0	0	0	0	0	0	0	0	0	0	0	0	0	0	0	0	0	0	0	0	0
488	Bacteria	Firmicutes	Clostridia	Oscillospirales	Oscillospiraceae	Intestinimonas	uncultured_bacterium	0	0	0	0	0	0	0	0	0	0	0	0	0	0	0	0	0	0	0	0	0	0	0	0	0	0	0	0	0	0.000431025	0	0	0.000922662	0	0	0	0	0	0	0.00114396	0	0
489	Bacteria	Firmicutes	Clostridia	Oscillospirales	Oscillospiraceae	NK4A214_group	unidentified	0	0	0	0	0	0	0	0	0	0.00694873	0	0	0.000687979	0	0	0	0	0	0	0	0.0370521	0	0.00191325	0	0	0.00325924	0.00276836	0.02011	0	0.00301717	0.00343643	0.000563081	0.000496818	0.0207223	0.00449821	0	0.00410504	0	0.00498628	0	0	0
490	Bacteria	Firmicutes	Clostridia	Oscillospirales	Oscillospiraceae	NK4A214_group	Lachnospiraceae_bacterium	0	0	0	0	0	0	0	0	0	0	0	0	0	0	0	0	0	0	0	0	0	0.000355271	0	0	0	0	0	0	0	0	0	0	0	0	0	0	0	0	0	0.000330478	0	0
491	Bacteria	Firmicutes	Clostridia	Oscillospirales	Oscillospiraceae	NK4A214_group	gut_metagenome	0	0	0	0	0	0	0	0	0	0	0	0	0	0	0	0	0	0	0	0	0.00206146	0	0	0	0	0	0	0.00146886	0	0	0	0	0	0.0028466	0	0	0	0	0	0	0	0.00407226
492	Bacteria	Firmicutes	Clostridia	Oscillospirales	Oscillospiraceae	NK4A214_group	metagenome	0	0	0	0	0	0	0	0	0	0	0	0.00215497	0.0147915	0	0	0	0	0	0.0103459	0	0.00157322	0.0044705	0.0290487	0.00205136	0.0111959	0.00778107	0.000723264	0.00128191	0.00223308	0.0029718	0.0212971	0.000875903	0.011001	0.0125443	0.0250441	0.00416043	0.02355	0.00525766	0.0227475	0.00681292	0	0.0043159
493	Bacteria	Firmicutes	Clostridia	Oscillospirales	Oscillospiraceae	NK4A214_group	uncultured_bacterium	0	0	0	0	0	0	0	0	0	0.000402436	0	0	0	0	0	0	0	0	0	0.000104149	0.000433992	0	0	0	0	0	0	0.000267065	0	0.00020417	0	0	0	0	0	0	0	0	0	0.000762641	0	0
494	Bacteria	Firmicutes	Clostridia	Oscillospirales	Oscillospiraceae	NK4A214_group	uncultured_rumen	0	0	0	0	0	0	0	0.000603479	0	0.00195852	0	0	0.000940238	0	0	0	0	0	0	0	0	0.000503301	0.0029632	0.00421668	0.00183033	0	0	0	0	0.000340283	0	0	0.0032648	0.00147155	0	0.000316192	0	0.000671191	0	0.00355899	0.000658176	0.00118339
495	Bacteria	Firmicutes	Clostridia	Oscillospirales	Oscillospiraceae	NK4A214_group	unidentified	0	0	0	0	0	0	0	0	0	0	0	0	0	0	0	0	0	0	0	0	0	0	0	0	0	0	0	0	0	0	0	0	0	0	0	0	0	0	0	0	0	0
496	Bacteria	Firmicutes	Clostridia	Oscillospirales	Oscillospiraceae	NK4A214_group	unidentified_rumen	0	0	0	0	0	0	0	0	0	0	0	0	0	0	0	0	0	0	0	0	0	0	0	0	0	0	0	0	0	0	0	0	0	0	0	0	0	0	0	0	0	0
497	Bacteria	Firmicutes	Clostridia	Oscillospirales	Oscillospiraceae	Oscillibacter	unidentified	0	0	0	0.000140857	0	0	0	0	0	0	0	0	0	0	0	0	0	0	0	0	0.000678113	0	0	0	0	0	0	0.000801196	0	0	0	0	0	0	0	0	0	0	0	0.00269466	0	0.00191431
498	Bacteria	Firmicutes	Clostridia	Oscillospirales	Oscillospiraceae	Oscillibacter	Oscillibacter_sp.	0	0	0	0	0	0	0	0	0	0	0	0	0	0	0	0	0	0	0	0	0	0	0	0	0	0	0	0	0	0	0	0	0	0	0	0	0	0	0	0	0	0
499	Bacteria	Firmicutes	Clostridia	Oscillospirales	Oscillospiraceae	Oscillibacter	human_gut	0	0	0	0	0	0	0	0	0	0	0	0	0	0	0	0	0	0	0	0	0	0	0	0	0	0	0	0	0	0	0	0	0.000212922	0	0	0	0	0	0	0	0	0
500	Bacteria	Firmicutes	Clostridia	Oscillospirales	Oscillospiraceae	Oscillibacter	metagenome	0	0	0	0	0	0	0	0	0	0	0	0	0	0	0	0	0	0	0	0	0	0	0	0	0	0	0	0	0	0	0	0	0	0	0	0	0	0	0	0	0	0
501	Bacteria	Firmicutes	Clostridia	Oscillospirales	Oscillospiraceae	Oscillibacter	uncultured_Clostridiales	0	0	0	0	0	0	0	0	0	0	0	0	0	0	0	0	0	0	0	0	0.000406868	0	0	0	0	0	0	0	0	0	0	0	0	0	0	0	0	0	0	0	0	0
502	Bacteria	Firmicutes	Clostridia	Oscillospirales	Oscillospiraceae	Oscillibacter	uncultured_bacterium	0	0	0	0	0	0	0	0	0	0	0	0	0	0	0	0	0	0	0	0	0.00119348	0	0	0	0	0	0.000448923	0.00218994	0	0	0.000853635	0	0	0	0.000952323	0	0.000805295	0	0.00106297	0.0014236	0	0.000730918
503	Bacteria	Firmicutes	Clostridia	Oscillospirales	Oscillospiraceae	Oscillospira	unidentified	0	0	0	0	0	0	0	0	0	0	0	0	0	0	0	0	0	0	0	0	0	0	0	0	0	0	0	0	0	0	0	0	0	0	0	0	0	0	0	0	0	0
504	Bacteria	Firmicutes	Clostridia	Oscillospirales	Oscillospiraceae	Oscillospira	uncultured_Lactobacillus	0	0	0	0	0	0	0	0	0	0	0	0	0	0	0	0	0	0	0	0	0	0	0	0	0	0	0	0	0	0	0	0	0	0	0	0	0	0	0	0	0	0.000765723
505	Bacteria	Firmicutes	Clostridia	Oscillospirales	Oscillospiraceae	Oscillospira	uncultured_bacterium	0	0	0	0	0	0	0	0	0	0.000724385	0	0.000343879	0	0	0	0	0	0	0	0	0.0042043	0	0.00102662	0	0	0	0.00162111	0.00510095	0	0	0.000722306	0.00366002	0	0.000771959	0.000688915	0.00189715	0.000824937	0.00190171	0.0005798	0.0022625	0.0011189	0.00525565
506	Bacteria	Firmicutes	Clostridia	Oscillospirales	Oscillospiraceae	Pseudoflavonifractor	uncultured_bacterium	0.000694479	0	0	0	0	0	0	0	0	0	0	0	0	0	0	0	0	0	0	0	0	0	0.000466646	0	0.00099836	0	0	0	0	0	0	0	0	0	0	0	0	0	0	0.0019066	0	0
507	Bacteria	Firmicutes	Clostridia	Oscillospirales	Oscillospiraceae	UCG-002	unidentified	0	0.00100182	0	0	0	0	0	0.0028044	0.001686	0.0037829	0	0	0.00284365	0	0	0	0.00056006	0	0	0	0.00710663	0.048909	0.00627639	0.0164109	0.0312106	0.00516781	0	0.00870633	0.0333053	0.104512	0.0834592	0.000938468	0.0259292	0.00581381	0.090106	0.0137294	0.105474	0.00605936	0.097387	0.103465	0.0014809	0.0092931
508	Bacteria	Firmicutes	Clostridia	Oscillospirales	Oscillospiraceae	UCG-002	uncultured_Firmicutes	0	0	0	0	0	0	0	0	0	0	0	0	0	0	0	0	0	0	0	0	0	0.000236848	0	0	0	0	0	0	0.000362637	0	0	0	0	0	0	0	0	0	0	0	0	0
509	Bacteria	Firmicutes	Clostridia	Oscillospirales	Oscillospiraceae	UCG-002	uncultured_bacterium	0	0	0	0	0	0	0	0	0	0.00187804	0	0	0	0	0	0	0	0	0	0	0	0.000266454	0	0	0	0	0	0	0	0	0	0	0	0	0	0	0	0	0	0	0	0
510	Bacteria	Firmicutes	Clostridia	Oscillospirales	Oscillospiraceae	UCG-002	uncultured_marine	0	0	0	0	0	0	0	0	0	0	0	0	0	0	0	0	0	0	0	0	0	0	0	0	0	0	0	0	0	0	0	0	0	0	0	0	3.92827e-05	0	0	0.000127107	0	0
511	Bacteria	Firmicutes	Clostridia	Oscillospirales	Oscillospiraceae	UCG-002	uncultured_organism	0	0	0	0	0	0	0	0	0	0	0	0.0115543	0.0580195	0	0	0	0.000746746	0	0	0	0.0105243	0	0	0.00197538	0	0	0.00187051	0.0065431	0	0	0	0	0	0.000723711	0	0	0	0	0	0	0	0
512	Bacteria	Firmicutes	Clostridia	Oscillospirales	Oscillospiraceae	UCG-002	uncultured_rumen	0	0	0	0	0	0	0	0	0	0	0	0	0	0	0	0	0	0	0	0	0	0	0	0	0	0	0	0	0	0	0	0	0	0	0	0	0	0	0	0	0	0
513	Bacteria	Firmicutes	Clostridia	Oscillospirales	Oscillospiraceae	UCG-003	unidentified	0	0	0	0	0	0	0	0	0	0	0	0	0	0	0	0	0	0	0	0	0	0	0	0	0	0	0	0	0	0	0	0	0	0	0	0	0	0	0	0	0	0
514	Bacteria	Firmicutes	Clostridia	Oscillospirales	Oscillospiraceae	UCG-003	Marseillibacter_massiliensis	0	0	0	0	0	0	0	0	0	0	0	0	0	0	0	0	0	0	0	0	0	0	0	0	0.000118852	0	0	0	0	0	0	0	0	0	0	0	0	0	0	0	0	0
515	Bacteria	Firmicutes	Clostridia	Oscillospirales	Oscillospiraceae	UCG-003	gut_metagenome	0	0	0	0	0	0	0	0	0	0	0	0	0	0	0	0	0	0	0	0	0	0	0	0	0.000356557	0	0	0	0	0	0	0	0	0	0	0	0	3.72884e-05	0	0	0	0
516	Bacteria	Firmicutes	Clostridia	Oscillospirales	Oscillospiraceae	UCG-003	uncultured_organism	0	0	0	0	0	0	0	0	0	0	0	0	0	0.00024496	0	0	0	0	0	0	0	0	0.000723302	0	0.0101738	0	0	0	0	0.00263152	0	0	0.00047316	0	0.000263409	0	0.000255338	0.000540682	0	0.000508427	0	0
517	Bacteria	Firmicutes	Clostridia	Oscillospirales	Oscillospiraceae	UCG-005	unidentified	0	0.000151791	0	0	0	0	0	0	0	0.000965847	0	0	0	0	0	0	0	0	0	0	0.0499634	0	0	0	0	0	0.00202015	0.0198964	0.000286292	0	0.000175105	0	0.00177435	0.00373917	0	0	0	0	0	0	0.00519959	0.00598657
518	Bacteria	Firmicutes	Clostridia	Oscillospirales	Oscillospiraceae	UCG-005	gut_metagenome	0	0	0	0	0	0	0	0	0	0	0	0	0	0	0	0	0	0	0	0	0	0.00094739	0.00809632	0	0.0010459	0.00143876	0	0	0.000362637	0.0129761	0	0	0	0	0	0	0	0	0	0	0	0
519	Bacteria	Firmicutes	Clostridia	Oscillospirales	Oscillospiraceae	UCG-005	uncultured_Clostridiales	0	0	0	0	0	0	0	0	0	0	0	0	0	0	0	0	0	0	0	0	0	0	0	0	0.000332787	0	0	0	0	0	0.000459649	0	0	0	0	4.99251e-05	0.000412468	0	0.00063778	0	0	0
520	Bacteria	Firmicutes	Clostridia	Oscillospirales	Oscillospiraceae	UCG-005	uncultured_Ruminococcaceae	0	0	0	0	0	0	0	0	0	0	0	0	0	0	0	0	0	0	0	0	0	0	0	0	0	0	0	0	0	0	0	0	0	0	0	0	0	0	0	0	0	0
521	Bacteria	Firmicutes	Clostridia	Oscillospirales	Oscillospiraceae	UCG-005	uncultured_bacterium	0	0	0	0	0	0	0	0	0	0.000885359	0	0	0	0	0	0	0	0	0	0	0	0	0	0	0	0	0	0	0	0	0	0	0	0	0	0	0	0	0	0	0	0
522	Bacteria	Firmicutes	Clostridia	Oscillospirales	Oscillospiraceae	UCG-005	uncultured_organism	0	0	0	0	0	0	0	0	0	0	0	0	0	0	0	0	0	0	0	0	0	0	0	0.00284911	0.000665573	0	0	0.00673005	0	0.000703251	0	0	0	0	0	0	0	0	0	0.00175407	0.00190871	0.00240159
523	Bacteria	Firmicutes	Clostridia	Oscillospirales	Oscillospiraceae	UCG-005	uncultured_prokaryote	0	0	0	0	0	0	0	0	0	0	0	0	0	0	0	0	0	0	0	0	0	0	0	0	0	0	0	0.00472706	0	0	0	0	0	0	0	0	0	0	0	0	0	0.00306289
524	Bacteria	Firmicutes	Clostridia	Oscillospirales	Oscillospiraceae	UCG-005	uncultured_rumen	0	0	0	0	0	0	0	0	0	0.0021195	0	0	0	0	0	0	0	0	0	0	0.0305151	0	0.00202991	0	0	0.000968964	0.00167099	0.0104957	0	0	0	0.000375387	0	0.000313608	0	0	0	0	0.00017394	0.00292346	0	0
525	Bacteria	Firmicutes	Clostridia	Oscillospirales	Oscillospiraceae	UCG-005	wallaby_gut	0	0	0	0	0	0	0	0	0	0	0	0	0	0	0	0	0	0	0	0	0	0	0	0	0	0	0	0	0	0	0	0	0	0	0	0	0	0	0	0	0	0
526	Bacteria	Firmicutes	Clostridia	Oscillospirales	Oscillospiraceae	uncultured	unidentified	0	0.00282332	0	0.000176072	0	0	0.00111493	0.00358537	0.00510908	0.000536581	0.000186986	0.00238423	0.0153878	0.0055116	0	0.00301508	0.00154683	0	0.00615293	0.000124979	0.00401443	0.00935548	0.00293987	0.0218052	0.00786803	0.00819215	0.00147147	0.0040861	0.00391266	0.0061024	0.00941187	0.00115744	0.00629303	0.00487299	0.012522	0.0011982	0.0098796	0.00328138	0.0126203	0.0070163	0.00210616	0.00292367
527	Bacteria	Firmicutes	Clostridia	Oscillospirales	Oscillospiraceae	uncultured	Pseudoflavonifractor_sp.	0	0	0	0	0.000716775	0	0	0.00170394	0.000561999	0	0	0	0	0.00213115	0.00153174	0.00201005	0.00114679	0	0.000893167	0.000604066	0	0	0.000676637	0	0	0	0	0	0	0	0	0	0	0	0	0	0.000510675	0	0.00023192	0	0	0
528	Bacteria	Firmicutes	Clostridia	Oscillospirales	Oscillospiraceae	uncultured	metagenome	0	0	0	0	0	0	0	0	0	0	0	0	9.17305e-05	0	0	0	0	0	0	0	0	0	0	0	0	0	0	0	0	0	4.37761e-05	0	0	0	0	0	3.92827e-05	0	0	0	0	0
529	Bacteria	Firmicutes	Clostridia	Oscillospirales	Oscillospiraceae	uncultured	uncultured_bacterium	0	0	0	0	0	0	0	0	0	0.000482923	0	0	0	0	0	0	0	0	0	0	0	0	0	0	0	0	0	0	0	0	0	0	0	0	0	0	0	0	0	0	0	0
530	Bacteria	Firmicutes	Clostridia	Oscillospirales	Oscillospiraceae	uncultured	uncultured_organism	0.000545662	0.000212508	0	0	0.000298656	0	0	0.000603479	0	0	0	0.000710683	0.000619181	0.0006124	0.00136615	0.00105405	0.00162684	0	0.00151342	0	0	0	0	0	0.0016877	0	0.000374102	0	0	0	0	0	0.000780714	0	0.000324195	0.000499251	0	0.000279663	0.00034788	0.000991433	0	0
531	Bacteria	Firmicutes	Clostridia	Oscillospirales	Oscillospiraceae	uncultured	uncultured_rumen	0	0	0	0	0	0	0	0	0	0	0	0	0	0	0	0	0	0	0	0	0	0	0	0	0	0	0	0	0	0	0	0	0	0	0	0	0	0	0	0	0	6.96112e-05
532	Bacteria	Firmicutes	Clostridia	Oscillospirales	Oscillospirales	Hydrogenoanaerobacterium	Selenomonadales_bacterium	0	0	0	0	0	0	0	0	0	0	0	0.000596057	0.00130716	0	0.000393285	0	0	0	0	0	0	0.00171714	0	0.00201337	0.00411229	0.00390522	0	0	0	0.00653343	0.00190426	0.000344105	0.000993636	0	0.0018236	0.000133134	0.00200342	0.000111865	0.00228055	0.00111854	0	0
533	Bacteria	Firmicutes	Clostridia	Oscillospirales	Ruminococcaceae	unidentified	unidentified	0	0	0	0	0	0	0	0	0	0	0	0	0	0	0	0	0	0	0.000272912	0	0	0	0.000466646	0	0	0	0	0	0	0	0	0	7.0974e-05	0	0	0	0	0	0.000270573	0	0	0.00264523
534	Bacteria	Firmicutes	Clostridia	Oscillospirales	Ruminococcaceae	Anaerotruncus	unidentified	0	0	0	0	0	0	0	0.00085197	0	0	0	0	0	0	0	0	0	0	0	0	0	0	0	0	0	0	0	0	0.00118334	0.0032894	0.000196993	0	0.00047316	0	0.000445768	0	0	0.00022373	0	0	0	0
535	Bacteria	Firmicutes	Clostridia	Oscillospirales	Ruminococcaceae	Anaerotruncus	Anaerotruncus_sp.	0	0	0	0	0	0	0	0	0	0	0	0	0	0	0	0	0	0	0	0	0	0	0.000326653	0	0.000927048	0	0	0	0	0	0	0	0.00111193	0	0	0	0	0	0	0	0	0
536	Bacteria	Firmicutes	Clostridia	Oscillospirales	Ruminococcaceae	Angelakisella	unidentified	0	0	0	0	0	0	0	0	0	0	0	0	0	0	0	0	0	0	0	0	0	0	0	0	0	0	0	0	0	0	0	0	0	0	0	0	0	0	0	0	0	0
537	Bacteria	Firmicutes	Clostridia	Oscillospirales	Ruminococcaceae	Candidatus_Soleaferrea	uncultured_Anaerotruncus	0	0	0	0	0	0	0	0	0	0	0	0	0	0	0	0	0	0	0	0	0	0	0.000373317	0	0	0	0	0	0	0	0	0	0	0	0	0	0	0	0	0	0	0
538	Bacteria	Firmicutes	Clostridia	Oscillospirales	Ruminococcaceae	Candidatus_Soleaferrea	uncultured_bacterium	0	0	0	0	0	0	0	0	0	0.00134145	0	0	0	0	0	0	0	0	0	0	0	0	0	0	0	0	0	0	0	0	0	0	0	0	0	0	0	0	0	0	0	0.000626501
539	Bacteria	Firmicutes	Clostridia	Oscillospirales	Ruminococcaceae	Caproiciproducens	uncultured_bacterium	0	0	0	0	0	0	0	0	0	0	0	0	0	0	0	0	0	0	0	0	0	0	0	0	0	0	0	0	0	0	0	0	0.00023658	0	0	0	0	0	0	0	0	0
540	Bacteria	Firmicutes	Clostridia	Oscillospirales	Ruminococcaceae	DTU089	unidentified	0	0	0	0	0	0	0	0	0	0	0	0	0	0	0	0	0	0	0	0	0	0	0	0	0	0	0	0	0	0	0	0.000156411	0	0	0	0	0	0	0	0	0	0
541	Bacteria	Firmicutes	Clostridia	Oscillospirales	Ruminococcaceae	Faecalibacterium	unidentified	0.00823454	0	0	0.00102122	0	0.000360249	0	0	0	0	0.00301047	0	0	0	0	0	0.00320034	0	0.00265469	0	0	0.0115167	0	0	0	0.00264263	0	0	0.0110891	0.00503618	0.000941187	0.00190822	0.00094632	0	0	0	0.00102135	0	0.00102431	0.0227775	0.0293217	0.0136438
542	Bacteria	Firmicutes	Clostridia	Oscillospirales	Ruminococcaceae	Faecalibacterium	uncultured_bacterium	0	0	0	0	0	0	0	0	0	0	0	0	0	0	0	0	0	0	0	0	0	0	0	0	0	0	0	0	0	0	0	0	0	0	0	0	0	0	0	0	0	0
543	Bacteria	Firmicutes	Clostridia	Oscillospirales	Ruminococcaceae	Faecalibacterium	unidentified	0	0	0	0	0	0	0	0	0	0	0	0	0	0	0	0	0	0	0	0	0	0	0	0	0	0	0	0	0	0	0	0	0	0	0	0	0	0	0	0	3.29088e-05	0
544	Bacteria	Firmicutes	Clostridia	Oscillospirales	Ruminococcaceae	Fournierella	unidentified	0	0	0	0	0	0	0	0	0	0	0	0	0	0	0	0	0	0	0	0	0	0	0	0	0	0	0	0	0.000152689	0	0	0	0	0	0	0	0	0	0	0	0	0
545	Bacteria	Firmicutes	Clostridia	Oscillospirales	Ruminococcaceae	Fournierella	uncultured_bacterium	0	0	0	0	0	0	0	0	0	0	0	0	0	0	0	0	0	0	0	0.00724879	0	0.00423365	0	0	0	0	0	0.000427305	0.111673	0	0	0	0	0	0	0	0	0	0	0	0.00177708	0.00459434
546	Bacteria	Firmicutes	Clostridia	Oscillospirales	Ruminococcaceae	Fournierella	uncultured_organism	0	0	0	0	0	0	0	0	0	0	0	0	0	0.000514416	0	0	0	0	0	0	0	0	0	0	0	0	0	0	0	0.00133845	0	0	0	0	0	0	0	0	0	0	0	0
547	Bacteria	Firmicutes	Clostridia	Oscillospirales	Ruminococcaceae	Incertae_Sedis	unidentified	0	0.000607165	0	0	0.000358387	0	0	0	0	0.000429265	0	0	0.000206394	0.000514416	0	0	0	0	0.000471394	0	0.000515366	0	0	0.000227929	0	0	0	0	0	0.000272226	0	0	0	0	0	0	0	0	0	0	0.000954355	0.00288887
548	Bacteria	Firmicutes	Clostridia	Oscillospirales	Ruminococcaceae	Incertae_Sedis	uncultured_bacterium	0	0	0	0	0	0	0	0	0	0	0	0	0	0	0	0	0	4.92114e-05	0	0	0	0	0	0	0	0	0	0.00106826	0	0	0	0	0	0	0	0	0	0	0	0	0.00309343	0.00421148
549	Bacteria	Firmicutes	Clostridia	Oscillospirales	Ruminococcaceae	Incertae_Sedis	uncultured_organism	0	0	0	0	0	0	0.000232277	0	0	0	0	0	0	0	0	0	0	0	0	0	0	0	0	0	0	0	0	0	0	0	0	0	0	0	0	0	0	0	0	0	0	0
550	Bacteria	Firmicutes	Clostridia	Oscillospirales	Ruminococcaceae	Negativibacillus	Ruminococcus_sp.	0	0	0	0	0	0	0	0	0	0	0	0	0	0	0	0	0	0	0	0	0	0	0	0	0	0.000146813	0	0	0	0	0	0	0.000212922	0	0	0	0	0	0	0	0	0
551	Bacteria	Firmicutes	Clostridia	Oscillospirales	Ruminococcaceae	Negativibacillus	uncultured_bacterium	0	0	0	0	0	0	0	0	0	0	0	0	0	0	0	0	0	0	0	0.00102066	0	0.00577316	0	0	0	0.0105412	0	0.00117509	0.000610757	0.00274495	0	0	0.00302822	0	0	0	0	0.00292714	0	0.00948217	0.00115181	0.00285406
552	Bacteria	Firmicutes	Clostridia	Oscillospirales	Ruminococcaceae	Paludicola	uncultured_bacterium	0	0	0	0	0	0	0	0	0	0	0	0	0	0	0	0	0	0	0	0	0	0	0	0	0	0	0	0	0	0	0	0	0	0	0	0	0	0	0	0	0	0
553	Bacteria	Firmicutes	Clostridia	Oscillospirales	Ruminococcaceae	Pygmaiobacter	Pygmaiobacter_massiliensis	0	0	0	0	0	0	0	0	0	0	0	0.000320954	0	0	0	0	0	4.92114e-05	0.00124051	0.0115397	0	0	0	0	0	0	0	0	0	0	0	0	0	0	0	0	0	0	0	0	0	0
554	Bacteria	Firmicutes	Clostridia	Oscillospirales	Ruminococcaceae	Pygmaiobacter	uncultured_bacterium	0	0	0	0	0	0	0	0	0	0	0	0	0	0	0	0	0	0	0	0	0	0	0	0	0	0	0	0	0	0	0	0	0	0	0	0	0	0	0	0	0	0
555	Bacteria	Firmicutes	Clostridia	Oscillospirales	Ruminococcaceae	Ruminococcaceae	uncultured_bacterium	0	0	0	0	0	0	0	0	0	0	0	0	0	0	0	0	0	0	0	0	0	0	0	0	0	0	0	0	0	0	0	0	0	0	0	0	0	0	0	0	0	0
556	Bacteria	Firmicutes	Clostridia	Oscillospirales	Ruminococcaceae	Ruminococcus	unidentified	0	0	0	0	0	0	0	0	0	0.00453411	0	0	0	0	0	0	0	0	0	0	0.00119348	0	0	0.000113964	0	8.80876e-05	0	0.0012285	0	0	0	0	0	4.82474e-05	0	0	0	0	0	0	0.00292888	0.000939751
557	Bacteria	Firmicutes	Clostridia	Oscillospirales	Ruminococcaceae	Ruminococcus	Clostridiaceae_bacterium	0	0	0	0	0	0	0	0	0	0	0	0	0	0	0	0	0	0	0	0	0	0	0	0	0	0	0	0	0	0	0	0	0	0	0	0	0	0	0	0	0	0
558	Bacteria	Firmicutes	Clostridia	Oscillospirales	Ruminococcaceae	Ruminococcus	Ruminococcus_bicirculans	0	0	0	0	0	0	0	0	0	0	0	0	0	0	0	0	0	0	0	0	0	0	0	0	0	0	0	0	0	0	0	0	0	0	0	0	0	0	0	0	0	0.00139222
559	Bacteria	Firmicutes	Clostridia	Oscillospirales	Ruminococcaceae	Ruminococcus	Ruminococcus_callidus	0.00133935	0	0	0	0	0	0	0	0	0	0	0	0	0	0	0	0	0	0	0	0	0	0	0	0	0	0	0	0	0	0	0	0	0	0	0	0	0	0	0	0	0
560	Bacteria	Firmicutes	Clostridia	Oscillospirales	Ruminococcaceae	Ruminococcus	Ruminococcus_flavefaciens	0	0	0	0	0	0	0	0	0	0.00453411	0	0	0	0	0	0	0	0	0	0	0	0	0	0	0	0	0	0	0	0	0	0	0	0	0	0	0	0	0	0	0	0
561	Bacteria	Firmicutes	Clostridia	Oscillospirales	Ruminococcaceae	Ruminococcus	bacterium_ic1277	0.000595268	0.00604129	0	0.000387358	0.000856147	0	0	0.0108626	0.00189036	0	0.000542259	0.000527281	0	0	0.0025667	0.0017159	0.00632067	0	0.00637622	0	0.0515909	0.0643337	0.0371451	0.0180444	0.00767786	0.00364095	0.00476357	0.0177866	0.0375997	0.0419228	0	0.000844621	0.00939223	0.00747835	0	0.000416043	0	0.00169662	0	0.0163714	0	0
562	Bacteria	Firmicutes	Clostridia	Oscillospirales	Ruminococcaceae	Ruminococcus	gut_metagenome	0	0	0	0	0	0	0	0.000354988	0	0	0	0	0	0	0	0	0	0	0	0	0	0	0	0	0	0	0	0	0	0	0	0	0	0	0	0	0	0	0	0	0	0.00219275
563	Bacteria	Firmicutes	Clostridia	Oscillospirales	Ruminococcaceae	Ruminococcus	metagenome	0	0	0	0	0	0	0	0	0	0	0	0	0	0	0	0	0	0	0	0	0	0	0	0	0	0	0	0.00395257	0	0	8.75523e-05	0	0	0	0.000162098	0	0	0	0.00017394	0	0.00220489	0.00838815
564	Bacteria	Firmicutes	Clostridia	Oscillospirales	Ruminococcaceae	Ruminococcus	uncultured_Clostridiaceae	0	0	0	0	0	0	0	0	0	0	0	0	0	0	0	0	0	0	0	0	0	0	0	0	0	0	0	0	0	0	0	0	0	0	0	0	0	0	0	0	0	0
565	Bacteria	Firmicutes	Clostridia	Oscillospirales	Ruminococcaceae	Ruminococcus	uncultured_Ruminococcus	0	0	0	0	0	0	0	0	0	0	0	0	0	0	0	0	0	0	0	0	0	0	0	0	0	0	0	0	0	0	0	0	0	0	0	0	0	0	0	0	0	0
566	Bacteria	Firmicutes	Clostridia	Oscillospirales	Ruminococcaceae	Ruminococcus	uncultured_bacterium	0	0	0	0	0	0	0	0	0	0	0	0	0	0	0	0	0	0	0	0	0	0	0	0	0	0	0	0	0	6.80565e-05	0	0	0	0	0	0	0	0	0	0	0	0
567	Bacteria	Firmicutes	Clostridia	Oscillospirales	Ruminococcaceae	Subdoligranulum	unidentified	0.00257949	0	0	0.000950788	0	0	0	0	0.00659071	0	0.0026926	0.00151307	0.000573316	0	0	0	0	0	0	0	0.0158407	0.0242177	0.0299587	0	0.00118852	0	0.00294294	0.021659	0.0226171	0.137247	0	0.00137642	0.0122312	0.00159216	0	0	0	0.00292714	0	0.0369372	0.0323165	0.0298632
568	Bacteria	Firmicutes	Clostridia	Oscillospirales	Ruminococcaceae	Subdoligranulum	uncultured_Faecalibacterium	0	0	0	0	0	0	0	0	0	0	0	0.000229253	0.00043572	0	0	0	0	0	0	0	0	0	0	0	0	0	0	0	0	0	0	0	0.000331212	0	0	0	0	0	0	0	0	0.001253
569	Bacteria	Firmicutes	Clostridia	Oscillospirales	Ruminococcaceae	Subdoligranulum	uncultured_Subdoligranulum	0	0	0	0	0	0	0	0	0	0	0	0	0	0	0	0	0	0	0	0	0	0	0	0	0	0	0	0	0	0	0	0	0	0.00084433	0	0	0	0	0	0.00109312	0	0
570	Bacteria	Firmicutes	Clostridia	Oscillospirales	Ruminococcaceae	UBA1819	Ruminococcaceae_bacterium	0	0	0	0	0	0	0	0	0	0	0	0	0	0	0	0	0	0	0	0	0	0	0	0	4.75409e-05	0	0	0	0	0	0	0	0	0	0	0	0	0	0	0	0	0
571	Bacteria	Firmicutes	Clostridia	Oscillospirales	Ruminococcaceae	UBA1819	Ruthenibacterium_lactatiformans	0	0	0	0	0	0	0	0	0	0	0	0	0	0	0	0	0	0	0	0	0	0	0	0.000151953	0	0	0	0	0	0	0	0	0	0	0	0	0	0	0	0	0	0
572	Bacteria	Firmicutes	Clostridia	Oscillospirales	Ruminococcaceae	UBA1819	uncultured_organism	0	0	0	0	0	0	0	0.000638978	0	0	0	0.00529574	0.00176581	0	0.0026909	0.00183846	0.000480051	0.00615142	0.0024314	0.000291618	0	0.00165793	0.00555309	0.00911716	0	0.00138004	0	0	0.00681376	0.00106622	0	0	0.00319383	0.0105903	0	0	0.000176772	0.000503393	0	0.00233877	0	0
573	Bacteria	Firmicutes	Clostridia	Oscillospirales	Ruminococcaceae	Eubacterium_siraeum_group	unidentified	0	0	0	0	0	0	0	0	0	0	0	0	0	0	0	0	0	0	0	0	0	0	0	0	0	0	0	0	0	0	0	0	0	0	0	0	0	0	0	0	0	0
574	Bacteria	Firmicutes	Clostridia	Oscillospirales	Ruminococcaceae	Eubacterium_siraeum_group	Eubacterium_siraeum	0	0	0	0	0	0	0	0	0	0.00059024	0	0	0	0	0	0	0	0	0	0	0	0	0	0	0	0	0	0	0	0.000226855	0	0	0	0	0	0	0	0	0	0	0	0
575	Bacteria	Firmicutes	Clostridia	Oscillospirales	Ruminococcaceae	Eubacterium_siraeum_group	gut_metagenome	0	0	0	0	0	0	0	0	0	0	0	0	0	0	0	0	0	0	0	0	0	0	0	0	0	0	0	8.01196e-05	0	0	0	0	0	0	0	0	0	0	0	0	0	0
576	Bacteria	Firmicutes	Clostridia	Oscillospirales	Ruminococcaceae	Eubacterium_siraeum_group	uncultured_bacterium	0	0	0	0	0	0	0	0	0	0	0	0	0	0	0	0	0	0	0	0	0	0	0	0	0	0	0	0.00283089	0	0	0	0	0	0	0	0	0	0	0	0	0	0
577	Bacteria	Firmicutes	Clostridia	Oscillospirales	Ruminococcaceae	uncultured	unidentified	0	0.00388585	0	0	0	0	0	0.00386936	0	0.000241462	0	0.00087116	0.000825574	0.0012003	0.0025874	0.000931487	0.00160017	0	0.000421773	0	0	0.0102733	0.00412982	0	0.000427869	0	0	0.000347185	0.00379814	0.00151993	0	0.000218976	0.00082803	0.0037633	0	0	0	0.000727124	0	0.00320309	0	0.000243639
578	Bacteria	Firmicutes	Clostridia	Oscillospirales	Ruminococcaceae	uncultured	gut_metagenome	0	0	0	0	0	0	0	0	0	0.0010195	0	0.000527281	0.00128423	0	0	0	0	0	0	0	0.00482817	0	0.0014466	0	0	0.00537334	0.000548683	0.00293772	0	0.000930106	0	0	0	0	0	0	0	0.000298307	0	0.00950759	0.000164544	0.000939751
579	Bacteria	Firmicutes	Clostridia	Oscillospirales	Ruminococcaceae	uncultured	metagenome	0	0	0	0	0	0	0	0.000354988	0	0	0	0	0	0	0.000351887	0	0	0	0	0	0	0	0.000933293	0	0	0	0	0	0	0	0	0	0	0	0	0	0	0	0	0	0	0
580	Bacteria	Firmicutes	Clostridia	Oscillospirales	Ruminococcaceae	uncultured	uncultured_Clostridium	0	0	0	0	0	0	0	0	0	0	0	0	0	0	0	0	0	0	0.000297722	0	0	0	0.000233323	0	0	0	0	0	0	0	0	0	0.000307554	0	0	0	0	0	0	0	0.000164544	0.000382862
581	Bacteria	Firmicutes	Clostridia	Oscillospirales	Ruminococcaceae	uncultured	uncultured_bacterium	0	0	0	0	0	0	0	0	0	0	0	0	0.000687979	0.000269456	0	0	0	0	0	0	0.000271245	0.000325665	0.00118995	0	0	0	0	0.000480718	0.000229034	0	0	0	0.000331212	0	0	0	0	0	0	0	0	0.00100936
582	Bacteria	Firmicutes	Clostridia	Oscillospirales	Ruminococcaceae	uncultured	uncultured_organism	0	0	0	0	0	0	0	0	0	0	0	0	0	0	0	0	0	0	0	0	0	0.00192439	0	0	0	0.00170303	0	0	0.00351185	0.00719131	0	0	0.0186662	0.0188165	0	0	0	0.00287121	0	0.000533849	0.000987264	0.00163586
583	Bacteria	Firmicutes	Clostridia	Oscillospirales	UCG-010	UCG-010	unidentified	0	0	0	7.04287e-05	0	0	0	0	0	0.000482923	0	0.000229253	0.00052745	0	0	0	0	0	0	0	0	0	0	0.000531834	0.00111721	0	0	0.000106826	0	0.00290375	0	0	0	0	0	0	0.000196413	0.000689835	0.000154613	0.000203371	0	0
584	Bacteria	Firmicutes	Clostridia	Oscillospirales	UCG-010	UCG-010	gut_metagenome	0	0	0	0	0	0	0	0	0	0	0	0	0	0	0	0	0	0	0	0	0	0	0	0	0	0	0	0	0	0	0	0	0	0	0	0	0	0	0	0	0	0
585	Bacteria	Firmicutes	Clostridia	Oscillospirales	UCG-010	UCG-010	metagenome	0	0	0	0	0	0	0	0	0	0	0	0	0	0	0	0	0	0	0	0	0.000922234	0	0	0	0.0070836	0.000499163	0	0.000667664	0	0.00716862	0	0	0	0	0	0	0	0	0	0.00109312	0	0
586	Bacteria	Firmicutes	Clostridia	Oscillospirales	UCG-010	UCG-010	uncultured_bacterium	0	0	0	0	0	0	0	0	0	0.000670727	0	0	0	0	0	0	0	0	0	0	0	0	0	0	0	0	0	0	0	9.0742e-05	0	0	0	0	0	0	0	0	0	0	9.87264e-05	0.00031325
587	Bacteria	Firmicutes	Clostridia	Oscillospirales	UCG-010	UCG-010	unidentified	0	0	0	0	0	0	0	0	0	0	0	0	0	0	0	0	0	0	0	0	0	0	0	0	0	0	0	0	0	0	0	0	0	0	0	0	0	0	0	0	0	0
588	Bacteria	Firmicutes	Clostridia	Oscillospirales	UCG-011	UCG-011	uncultured_bacterium	0	0	0	0	0	0	0	0	0	0	0	0	0	0	0	0	0	0	0	0	0	0	6.9997e-05	0	0	0	0	8.01196e-05	0	0	0	0	0	0	0	0	0	0	0	0	0	0
589	Bacteria	Firmicutes	Clostridia	Oscillospirales	Clostridium_methylpentosum_group	Clostridium_methylpentosum_group	unidentified	0	0	0	0	0	0	0	0	0	0	0	0	0	0	0	0	0	0	0	0	0	0.00257572	0.0022399	0	0.000332787	0.000822151	0	0	0.00114517	0	0	0	0.000638766	0	0	0	0	0	0	0	0	0
590	Bacteria	Firmicutes	Clostridia	Oscillospirales	Clostridium_methylpentosum_group	Clostridium_methylpentosum_group	Clostridium_methylpentosum	0.000198423	0	0	0	0	0	0	0	0	0	0	0	0	0	0	0	0	0	0	0	0	0	0	0	0	0	0	0	0	0	0	0	0	0	0	0	0	0	0	0	0	0
591	Bacteria	Firmicutes	Clostridia	Oscillospirales	Eubacterium_coprostanoligenes_group	Eubacterium_coprostanoligenes_group	unidentified	0	0	0	0.000228893	0	0	0	0	0	0.000912188	0	0.00105456	0	0	0	0	0	0	7.44306e-05	0	0	0	0	0	0.000903278	0.0310362	0.000773144	0	0	0	0.00100685	0	0.00579621	0.00231588	0	0	0	0.00335595	0	0.00765183	0.00055945	0.00257562
592	Bacteria	Firmicutes	Clostridia	Oscillospirales	Eubacterium_coprostanoligenes_group	Eubacterium_coprostanoligenes_group	Clostridiales_bacterium	0	0	0	0	0	0	0	0	0	0	0	0	0	0	0	0	0	0	0	0	0	0	0	0	0	0	0	0	0	0	0	0	0	0	0	0	0	0	0	0	0	0
593	Bacteria	Firmicutes	Clostridia	Oscillospirales	Eubacterium_coprostanoligenes_group	Eubacterium_coprostanoligenes_group	Eubacteriaceae_bacterium	0	0	0	0	0	0	0	0	0	0	0	0	0	0	0	0	0.000426712	0	0	0	0	0	0	0	0	0	0	0	0	0	0	0	0	0	0	0	0	0	0	0	0	0
594	Bacteria	Firmicutes	Clostridia	Oscillospirales	Eubacterium_coprostanoligenes_group	Eubacterium_coprostanoligenes_group	Eubacterium_coprostanoligenes	0	0	0	0	7.96416e-05	0	0	0	0.000766362	0	0	0	0	0	0	0	0	0	0	0	0	0.000769755	0	0	0	0.00875004	0.000274342	0	0.00108791	0.00440099	0.0118633	0.000719492	0.00513379	0	0.0109213	0	0.0107831	0.0204713	0.0128329	0.00589776	0	0
595	Bacteria	Firmicutes	Clostridia	Oscillospirales	Eubacterium_coprostanoligenes_group	Eubacterium_coprostanoligenes_group	gut_metagenome	0	0	0	0	0	0	0	0	0	0	0	0	0	0	0	0	0	0	0	0	0	0	0	0	0	0	0	0	0	0	0	0	0	0	0	0	0	0	0	0	0.00190871	0
596	Bacteria	Firmicutes	Clostridia	Oscillospirales	Eubacterium_coprostanoligenes_group	Eubacterium_coprostanoligenes_group	human_gut	0	0	0	0	0	0	0.0161433	0	0	0.00260242	0	0	0	0	0	0	0	0.000639748	0	0	0.00379743	0.0330106	0.00102662	0.00991491	0.0278115	0.0158558	0.000773144	0.00291101	0.0119861	0.0167419	0.0122792	0.00147027	0.00458965	0.00632041	0.0122586	0.00267931	0.0105081	0.00719666	0.0138379	0.0220657	0.000361997	0.00281925
597	Bacteria	Firmicutes	Clostridia	Oscillospirales	Eubacterium_coprostanoligenes_group	Eubacterium_coprostanoligenes_group	uncultured_Clostridiales	0	0.0486339	0	0.0019544	0	0	0.00081297	0.0444444	0.00286108	0	0.000373972	0.00786337	0.0100904	0.00286603	0.00430544	0.00703518	0.0150683	0.00627445	0.0108172	0.00104149	0.000678113	0	0.00590308	0.0117763	0.000618032	0.00220219	0	0	0	0	0	0	0.0125151	0.0342798	0	0	0	0	0	0	0	0
598	Bacteria	Firmicutes	Clostridia	Oscillospirales	Eubacterium_coprostanoligenes_group	Eubacterium_coprostanoligenes_group	uncultured_Clostridium	0	0	0	0	0	0	0	0	0	0	0	0	0	0	0	0	0	0	0	0	0	0.00165793	0	0	0	0	0	0	0.000877963	0	0	0	0	0	0	0	0	0.00167798	0	0.00116938	0	0
599	Bacteria	Firmicutes	Clostridia	Oscillospirales	Eubacterium_coprostanoligenes_group	Eubacterium_coprostanoligenes_group	uncultured_bacterium	0	0	0	0	0	0	0	0	0	0	0	0	0	0	0	0	0	0	0	0	0	0.00115463	0	0	0	0.000146813	0	0.000587544	0	0	0	0	0	0	0	0.000116492	0	3.72884e-05	0	0	0.00082272	0.00142703
600	Bacteria	Firmicutes	Clostridia	Oscillospirales	Eubacterium_coprostanoligenes_group	Eubacterium_coprostanoligenes_group	uncultured_rumen	0	0	0	0	0	0	0	0	0	0	0	0	0	0	0	0	0	0	0	0	0	0	0	0	0	0	0	0	0	0	0	0	0	0	0	0	0	0	0	0	0	0
601	Bacteria	Firmicutes	Clostridia	Oscillospirales	uncultured	uncultured	unidentified	0	0	0	0	0	0	0	0	0	0	0	0	0	0	0	0	0	0	0	0	0	0	0	0	0	0.00011745	0	0	0	0	0	0	0	0	0	0	0	0	0	0	0	0
602	Bacteria	Firmicutes	Clostridia	Peptococcales	Peptococcaceae	Peptococcus	unidentified	0	0	0	0	0	0	0	0	0	0	0	0	0	0	0	0	0	0	0	0	0	0	0	0	0	0	0	0	0	0	0	0	0	0	0	0	0	0	0	0	0	0
603	Bacteria	Firmicutes	Clostridia	Peptococcales	Peptococcaceae	Peptococcus	Peptococcus_simiae	0	0	0	0	0	0	0	0	0	0	0.000186986	0	0	0	0	0	0.00141348	0.000738171	0	0	0	0	0	0	0	0	0	0	0	0	0	0	0	0	0	0	0	0	0	0	0	0
604	Bacteria	Firmicutes	Clostridia	Peptococcales	Peptococcaceae	Peptococcus	Peptococcus_sp.	0	0	0	0	0	0	0	0	0	0	0	0	0	0	0	0	0.000800085	0	0	0	0	0	0	0	0	0	0	0	0	0	0	0	0	0	0	0	0	0	0	0	0	0
605	Bacteria	Firmicutes	Clostridia	Peptococcales	Peptococcaceae	Peptococcus	uncultured_bacterium	0	0	0	0	0	0	0.000185822	0	0	0	0	0	0	0.000636896	0	0	0	0	0.000769116	0	0	0	0	0	0	0	0	0	0	0	0.000262657	0	0	0	0	0	0	0	0	0	0	0.00135742
606	Bacteria	Firmicutes	Clostridia	Peptococcales	Peptococcaceae	uncultured	metagenome	0	0	0	0	0	0	0	0	0	0	0	0	0	0	0	0	0	0	0	0	0	0	0.000116662	0	0	0	0	0	0	0	0	0	0	0	0	0	0	0	0	0	0	0
607	Bacteria	Firmicutes	Clostridia	Peptococcales	Peptococcaceae	uncultured	uncultured_bacterium	0	0	0	0	0	0	0	0	0	0	0	0	0	0	0	0	0	0	0	0	0	0	0	0	0	0	0	0	0	0	0	0	0	0	0	0	0	0	0	0	0	0
608	Bacteria	Firmicutes	Clostridia	Peptococcales	Peptococcaceae	uncultured	unidentified	0	0	0	0	0	0	0	0	0	0	0	0	0	0	0	0	0.000960102	0	0	0	0	0	0	0	0.000546721	0	0	0	0	0	0	0	0	0	0	0	0	0	0	0	0	0
609	Bacteria	Firmicutes	Clostridia	Peptostreptococcales-Tissierellales	Anaerovoracaceae	unidentified	unidentified	0	0	0	0	0	0	0	0	0	0	0	0	0	0	0	0	0	0	0	0	0	0	0	0	0	0	0	0	0	0	0	0	0	0	0	0	0	0	0	0	0	0
610	Bacteria	Firmicutes	Clostridia	Peptostreptococcales-Tissierellales	Anaerovoracaceae	Anaerovorax	uncultured_bacterium	0	0	0	0	0	0	0	0	0	0	0	0	0	0	0	0	0	0	0	0	0	0	0	0	0	0	0	0	0	0	0.000372097	0	0.000378528	0	0	0	0	0	0	0	0	0
611	Bacteria	Firmicutes	Clostridia	Peptostreptococcales-Tissierellales	Anaerovoracaceae	Family_XIII_AD3011_group	unidentified	0	0	0	0	0	0	0	0	0	0	0	0	0	0	0	0	0	0	0	0	0	0	0	0	0	0	0	0	0	0	0	0	0	0	4.05244e-05	0	0	0	0	0	0	0
612	Bacteria	Firmicutes	Clostridia	Peptostreptococcales-Tissierellales	Anaerovoracaceae	Family_XIII_AD3011_group	uncultured_Clostridiales	0	0	0	0	0	0	0	0	0	0	0	0	0	0	0	0	0	0	0	0	0	0	0	0	0	0	0	0	0	0	0.000218881	0	0	0	0	0	0	0	0	0	0	0
613	Bacteria	Firmicutes	Clostridia	Peptostreptococcales-Tissierellales	Anaerovoracaceae	Family_XIII_AD3011_group	uncultured_Eubacterium	0	0	0	0	0	0	0	0	0	0	0	0	0	0	0	0	0	0	0.000793926	0	0	0	0	0	0	0	0	0	0	0	0	0	0	4.82474e-05	0	0	0	0	0	0	0.000296179	0
614	Bacteria	Firmicutes	Clostridia	Peptostreptococcales-Tissierellales	Anaerovoracaceae	Family_XIII_AD3011_group	uncultured_bacterium	0	0	0	0	0	0	0	0	0	0.000321949	0	0	0	0	0	0	0	0	0	0	0	0	0	0	0	0	0	0	0	0	0.000612866	0.000406669	0	0.00130268	0.000628128	0.000482609	0	0	0	0.00170323	0	0
615	Bacteria	Firmicutes	Clostridia	Peptostreptococcales-Tissierellales	Anaerovoracaceae	Family_XIII_AD3011_group	uncultured_organism	0	0	0	0	0	0	0	0	0	0.00109999	0	0	0	0	0.00140755	0	0	0	0	0	0.00059674	0	0	0	0.000736885	0.00208474	0.000274342	0	0	0.000725936	0.0109221	0	0	0	0.00966507	0.00153104	0.0084065	0.00221866	0.0087743	0.0043979	0	0.00616059
616	Bacteria	Firmicutes	Clostridia	Peptostreptococcales-Tissierellales	Anaerovoracaceae	Family_XIII_AD3011_group	uncultured_rumen	0	0	0	0	0	0	0	0	0	0	0	0	0	0	0	0	0	0	0	0	0.00629289	0	0	0	0	0	0.000473863	0.00216323	0	0	0	0	0	0	0	0	0	0	0	0	0	0
617	Bacteria	Firmicutes	Clostridia	Peptostreptococcales-Tissierellales	Anaerovoracaceae	Family_XIII_UCG-001	uncultured_bacterium	0	0	0	0	0	0	0	0.000141995	0	0.000402436	0	0	0	0	0	0	0	0	0	0	0	0	0	0	0	0.000557888	0	0	0	0	0	0	0	0	0	0	0	0	0	0	0	0
618	Bacteria	Firmicutes	Clostridia	Peptostreptococcales-Tissierellales	Anaerovoracaceae	Mogibacterium	unidentified	0	0	0	0	0	0	0	0	0	0	0	0	0	0	0	0	0	0	0	0	0	0	0	0	0	0	0	0	0	0	0	0	0	0	0	4.99251e-05	0	0	0	0	0	0
619	Bacteria	Firmicutes	Clostridia	Peptostreptococcales-Tissierellales	Anaerovoracaceae	Mogibacterium	uncultured_bacterium	0	0	0	0	0	0	0	0	0	0	0	0	0	0	0	0	0	0	0.000942788	0	0	0	0	0	0.000356557	0.000587251	0	0	0.000343551	0.00122502	0.00135706	0	0	9.64948e-05	0.00121573	0.000532535	0.00115884	0	0.00123691	0.00111854	0	0.000208834
620	Bacteria	Firmicutes	Clostridia	Peptostreptococcales-Tissierellales	Anaerovoracaceae	S5-A14a	uncultured_Anaerovorax	0	0.00176078	0	0	0	0	0	0.00326589	0	0	0	0	0	0	0	0	0	0	0	0	0	0	0	0	0	0	0	0	0	0	0	0	0	0	0	0	0	0	0	0	0	0
621	Bacteria	Firmicutes	Clostridia	Peptostreptococcales-Tissierellales	Anaerovoracaceae	Eubacterium_brachy_group	unidentified	0	0	0	0	0	0	0	0	0	0	0	0	0	0	0	0	0	0	0	0	0	0.000828966	0.00279988	0	0	0.0014094	0	0	0.000381723	0	0	0	0.000804372	0	0	0	0	0	0	0	0	0
622	Bacteria	Firmicutes	Clostridia	Peptostreptococcales-Tissierellales	Anaerovoracaceae	Eubacterium_brachy_group	uncultured_bacterium	0	0	0	0	0	0	0	0	0	0	0	0	0	0	0	0	0	0	0	0	0	0	0	0	0	0	0	0	0	0	0	0	0	0	0	0	0	0	0	0	0	0
623	Bacteria	Firmicutes	Clostridia	Peptostreptococcales-Tissierellales	Anaerovoracaceae	Eubacterium_nodatum_group	unidentified	0	0	0	0	0	0	0	0	0	0	0	0	0	0	0	0	0	0	0	0	8.13736e-05	0	0	0	0	0	0	0	0	0	0	0	0	0	0	0	0	0	0	0	0	0
624	Bacteria	Firmicutes	Clostridia	Peptostreptococcales-Tissierellales	Anaerovoracaceae	Eubacterium_nodatum_group	Eubacterium_pyruvativorans	0	0	0	0	0	0	0	0	0	0	0	0	0	0	0	0	0	0	0	0	0	0	0	0	0	0	0	0	0	0	0	0	0	0	0	0	0	0	0	0	0	0
625	Bacteria	Firmicutes	Clostridia	Peptostreptococcales-Tissierellales	Anaerovoracaceae	Eubacterium_nodatum_group	Eubacterium_sp.	0	0	0	0	0	0	0	0	0	0	0	0	0	0	0	0	0	0	0	0	0	0	0	0	0.00213934	0	0	0	0	0	0	0	0	0	0	0	0	0.000242375	0	0	0	0
626	Bacteria	Firmicutes	Clostridia	Peptostreptococcales-Tissierellales	Anaerovoracaceae	Eubacterium_nodatum_group	uncultured_bacterium	0	0	0	0	0	0	0	0	0	0	0	0	0	0	0	0	0	0	0	0	0	0	0	0	0	0	0	0	0	0	0	0	0	0	0	0	0	0	0	0	0	0
627	Bacteria	Firmicutes	Clostridia	Peptostreptococcales-Tissierellales	Peptostreptococcaceae	unidentified	unidentified	0	0	0	0	0	0	0	0	0	0.000241462	0	0	0	0	0	0	0	0	0	0	5.42491e-05	0.000266454	0	0.00113964	0	5.87251e-05	0	0	0	0	0	0	7.0974e-05	0	0	0	0	0.000298307	0	0.00055927	0	0
628	Bacteria	Firmicutes	Clostridia	Peptostreptococcales-Tissierellales	Peptostreptococcaceae	Clostridioides	unidentified	0	0	0	0.000105643	0	0	0	0	0	0	0	0	0	0	8.27969e-05	0	0	0	0	0	0	0	0	0	0	0	0	0	0	0	0	0	0	0	0	0	0	0	0	0	0	0
629	Bacteria	Firmicutes	Clostridia	Peptostreptococcales-Tissierellales	Peptostreptococcaceae	Clostridioides	Clostridioides_difficile	0.00803611	0.00261081	0.017045	0.0302315	0.00449975	0.00522361	0.00792065	0	0	0.00818287	0.00278609	0.00105456	0.00146769	0.00232712	0.00811409	0.010467	0.00440047	0.000688959	0.00295241	0.00529078	0	0	0.00326653	0	0	0	0.00172087	0	0	0	0	0	0	0.0225074	0	0	0	0	0	0	0	0
630	Bacteria	Firmicutes	Clostridia	Peptostreptococcales-Tissierellales	Peptostreptococcaceae	Intestinibacter	uncultured_bacterium	0	0	0	0	0	0	0	0	0.00199254	0	0	0	0	0	0	0	0	0	0	0	0.00151897	0	0	0	0	0	0.000748204	0.000827903	0	0	0	0	0	0	0	0	0	0	0	0	0.00315925	0.00529045
631	Bacteria	Firmicutes	Clostridia	Peptostreptococcales-Tissierellales	Peptostreptococcaceae	Peptostreptococcaceae	uncultured_organism	0	0	0	0	0	0	0	0	0	0	0	0	0	0	0	0	0	0	0	0	0	0	0	0	0	0	0	0	0	0	0	0	0	0	0	0	0	0	0	0	0	0
632	Bacteria	Firmicutes	Clostridia	Peptostreptococcales-Tissierellales	Peptostreptococcaceae	Peptostreptococcus	unidentified	0	0	0	0	5.97312e-05	0	0	0	0.000868543	0	0	0	0	0	8.27969e-05	0	0.000213356	0	0	0.0156849	0	0	0	0.000151953	0	0	0	0	0	0	0	0	0	0	0	0	0	0	0	0	0	0
633	Bacteria	Firmicutes	Clostridia	Peptostreptococcales-Tissierellales	Peptostreptococcaceae	Peptostreptococcus	Peptostreptococcus_sp.	0.0897862	0.098725	0.000571773	0.00357426	0.167227	0	0.002346	0.0709975	0.0578859	0.00888042	0.00461855	0.00265933	0.00197221	0.0660657	0.146012	0.0193161	0.0498186	0.00317413	0.00888205	0	0	0	0	0.0177405	0.000760655	0	0.00902833	0	0.00267206	0	0	0	0.00070974	0	0.000303933	0.00078216	0	0	0	0	0	0
634	Bacteria	Firmicutes	Clostridia	Peptostreptococcales-Tissierellales	Peptostreptococcaceae	Peptostreptococcus	bacterium_NLAE-zl-P536	0	0	0	0	0	0	0	0	0	0	0	0.00043558	0	0	0	0	0	0.00118107	0	0	0	0	0	0	0	0	0	0	0	0	0	0	0	0.000337732	0	0	0	0	0	0	0	0
635	Bacteria	Firmicutes	Clostridia	Peptostreptococcales-Tissierellales	Peptostreptococcaceae	Peptostreptococcus	uncultured_bacterium	0	0	0	0	0	0	0	0	0	0	0	0.000939936	0.0145164	0	0	0	0	0.0017224	0.000223292	0.0011873	0	0	0	0	0	0	0	0	0	0	0	0	0	0	0	0	0	0	0	0	0.000658176	0.000765723
636	Bacteria	Firmicutes	Clostridia	Peptostreptococcales-Tissierellales	Peptostreptococcaceae	Romboutsia	unidentified	0	0	0	0	0	0	0	0.00205893	0	0.0182974	0	0	0	0	0	0	0	0	0	0.00291618	0.057287	0.00159872	0.0263422	0	0.00190164	0.0129782	0.0155128	0.0332764	0.00374089	0.00256346	0.00118196	0	0.0670941	0.0260777	0.000911799	0.00392744	0	0.00365426	0.00106297	0.0100669	0	0.00229717
637	Bacteria	Firmicutes	Clostridia	Peptostreptococcales-Tissierellales	Peptostreptococcaceae	Terrisporobacter	unidentified	0	0	0	0	0	0.00391128	0.0020905	0	0	0	0	0	0.00704032	0	0	0.00178943	0.00232025	0.00413376	0.00148861	0.0103524	0	0	0	0	0.000142623	0	2.49401e-05	0	0	0	0	0	4.7316e-05	0	0	0	0	0	0	0	0	0.000208834
638	Bacteria	Firmicutes	Clostridia	Peptostreptococcales-Tissierellales	Peptostreptococcaceae	Terrisporobacter	uncultured_bacterium	0	0	0	0	0	0	0	0	0.00674398	0.0167413	0.00162678	0.00153599	0	0	0	0	0	0	0	0	0.0140505	0	0.00130661	0	0	0	0.00441441	0.0205106	0.000897049	0	0.00140084	0.00218976	0.00385625	0.0032567	0.00129678	0.00504244	0.000942785	0.00216273	0.00150748	0.00216082	0.00941192	0.0229717
639	Bacteria	Firmicutes	Clostridia	Peptostreptococcales-Tissierellales	Peptostreptococcaceae	uncultured	unidentified	0	0	0	0	0	0	0	0	0	0	0	0	0	0	0	0	0	0	0	0	0	0	0	0	0	0	0	5.34131e-05	0	0	0	0	7.0974e-05	0	0	0	0	0	0	0	0	0
640	Bacteria	Firmicutes	Clostridia	Peptostreptococcales-Tissierellales	Peptostreptococcales-Tissierellales	unidentified	unidentified	0	0	0	0	0	0	0	0	0	0	0	0	0	0	0	0	0	0	0	0	0	0	0	0	0	0	0	0	0	0	0	0	0	0	0	0	0	0	0	0	0	0
641	Bacteria	Firmicutes	Clostridia	Peptostreptococcales-Tissierellales	Peptostreptococcales-Tissierellales	Anaerococcus	unidentified	0	0	0	0	0	0	0	0	0	0	0	0	0	0	0	0	0	0	0	0	0	0	0	0	0	0	0.00202015	0	0	0	0	0	0	0.000627216	0	0	0	0	0	0	6.58176e-05	0
642	Bacteria	Firmicutes	Clostridia	Peptostreptococcales-Tissierellales	Peptostreptococcales-Tissierellales	Anaerococcus	Anaerococcus_prevotii	0	0	0	0	0	0	0	0	0	0	0	0.000320954	0	0	0	0	0	0	0	0	0	0	0	0	0	0	0	0	0	0	0.000766082	0	0	0	0.000547079	0	0	0	0.00100499	0	0	0
643	Bacteria	Firmicutes	Clostridia	Peptostreptococcales-Tissierellales	Peptostreptococcales-Tissierellales	Finegoldia	Finegoldia_magna	0	0	0	0	0	0	0	0	0	0	0	0	0	0	0	0	0	0	0	0	0	0	0	0	0	0	0	0	0.00133603	0	0	0	0	0	0.000222884	0	0	0	0	0	0	0
644	Bacteria	Firmicutes	Clostridia	Peptostreptococcales-Tissierellales	Peptostreptococcales-Tissierellales	Gallicola	Peptostreptococcaceae_bacterium	0	0	0	0	0	0	0	0	0	0	0	0	0	0	0	0	0	0	0	0	0	0	0	0	0	0	0	0	0	0	0	0	0	0	0	0	0	0	0	0	0	0
645	Bacteria	Firmicutes	Clostridia	Peptostreptococcales-Tissierellales	Peptostreptococcales-Tissierellales	Gallicola	uncultured_bacterium	0	0	0	0	0	0	0	0	0	0	0	0	0	0	0	0	0	0	0	0	0	0	0	0	0	0	0	0	0	0	0	0	0	0	0	0	0	0	0	0	0.000460723	0
646	Bacteria	Firmicutes	Clostridia	Peptostreptococcales-Tissierellales	Peptostreptococcales-Tissierellales	Helcococcus	uncultured_bacterium	0	0	0	0	0	0	0	0	0	0	0	0	0	0	0	0	0	0	0	0	0	0	0	0	0	0	0	0	0	0	0	0	0	0	0	0	0	0	0	0	0	0
647	Bacteria	Firmicutes	Clostridia	Peptostreptococcales-Tissierellales	Peptostreptococcales-Tissierellales	Parvimonas	unidentified	0	0	0	0	0	0	0	0	0	0	0	0	0	0	0	0	0	0	0	0	0	0	0	0	0	0	0.00271848	0	0	0	0	0	0	0	0	0	0	0	0	0	0	0
648	Bacteria	Firmicutes	Clostridia	Peptostreptococcales-Tissierellales	Peptostreptococcales-Tissierellales	Peptoniphilus	unidentified	0	0	0	0	0	0	0	0	0	0	0.000112191	0.000275103	0	0	0	0	0	0	0	0	0	0	0	0	0	0	0	0	0	0	0	0	0	0	0	0	0	0	0	0	0	0
649	Bacteria	Firmicutes	Clostridia	Peptostreptococcales-Tissierellales	Peptostreptococcales-Tissierellales	Peptoniphilus	Peptoniphilus_coxii	0	0	0	0	0	0	0	0	0	0	0	0	0	0	0	0	0	0	0.000694686	0	0	0	0	0	0	0	0	0	0	0	0	0	0	0	0	0	0	0	0	0	0	0
650	Bacteria	Firmicutes	Clostridia	Peptostreptococcales-Tissierellales	Peptostreptococcales-Tissierellales	Peptoniphilus	Peptoniphilus_indolicus	0	0	0	0	0	0	0	0.000248491	0	0	0.00026178	0	0	0	0	0	0.000853424	0	0	0	0	0	0	0	0	0	0	0	0	0	0	0	0	0	0	0	0	0	0	0	0	0
651	Bacteria	Firmicutes	Clostridia	Peptostreptococcales-Tissierellales	Peptostreptococcales-Tissierellales	Peptoniphilus	Peptoniphilus_obesi	0	0	0	0	0	0	0	0	0	0	0	0	0	0	0	0	0	0	0	0	0	0	0	0	0	0	0	0	0	0	0	0	0.000141948	0	0	0	0	0	0	0	0	0
652	Bacteria	Firmicutes	Clostridia	Peptostreptococcales-Tissierellales	Peptostreptococcales-Tissierellales	Peptoniphilus	swine_effluent	0	0	0	0	0	0	0	0	0	0	0	0	0	0	0	0	0	0	0	0	0	0	0	0	0	0	0	0	0	0	0	0	0	0	0	0	0	0	0	0	0.000592359	0
653	Bacteria	Firmicutes	Clostridia	Peptostreptococcales-Tissierellales	Peptostreptococcales-Tissierellales	Tissierella	uncultured_bacterium	0	0	0	0	0	0	0	0	0	0	0	0	0	0	0	0	0	0	0	0	0	0	0	0	0	0	0	0	0	0	0	0	0	0	0	0	0	0	0	0	0	0
654	Bacteria	Firmicutes	Clostridia	Peptostreptococcales-Tissierellales	Peptostreptococcales-Tissierellales	W5053	uncultured_bacterium	0	0	0	0	0	0	0	0	0	0	0	0	0	0	0	0	0	0	0	0	0	0	0	0	0	0	0	0	0	0	0	0	0	0	0	0	0	0	0	0	0	0
655	Bacteria	Firmicutes	Clostridia	uncultured	uncultured	uncultured	uncultured_bacterium	0	0	0	0	0	0	0	0	0	0	0	0	0	0	0	0	0	0	0	0	0	0	0	0	0	0	0	0	0	0	0	0	0	0	0	0	0	0	0	0	0	0
656	Bacteria	Firmicutes	Clostridia	uncultured	uncultured	uncultured	uncultured_organism	0	0	0	0	0	0	0	0	0	0	0	0	0	0	0	0	0	0	0	0	0	0	0	0	0	0	0	0	0	0	0	0	0	0	0	0	0	0	0	0	0	0
657	Bacteria	Firmicutes	Negativicutes	Acidaminococcales	Acidaminococcaceae	Acidaminococcus	unidentified	0	0	0	0	0	0	0	0	0	0	0	0	0	0	0	0	0	0	0	0	0	0	0	0	0	0	0	0	0	0	0	0	0	0	0	0	0	0	0	0	0	6.96112e-05
658	Bacteria	Firmicutes	Negativicutes	Acidaminococcales	Acidaminococcaceae	Acidaminococcus	Acidaminococcus_fermentans	0	0	0	0.000158465	0	0	0	0	0	0	0	0	0	0	0	0	0	0	0	0	0	0	0	0	0	0	0	0	0	0	0	0	0	0	0	0	0	0	0	0	0	0.002506
659	Bacteria	Firmicutes	Negativicutes	Acidaminococcales	Acidaminococcaceae	Acidaminococcus	Acidaminococcus_sp.	0	0	3.09066e-05	0.000228893	0	0	0	0	0.000306545	0	0	0	0	0	0	0	0	0	0	0	0	0	0	0	0.000784426	0	0	0	0	0	0	0	0	0	0	0	0	0	0	0	0	0
660	Bacteria	Firmicutes	Negativicutes	Acidaminococcales	Acidaminococcaceae	Phascolarctobacterium	unidentified	0	0	3.09066e-05	0	0	0.000566106	0.00313574	0	0.0038829	0.00252193	0	0.00334709	0.0176581	0.00188619	0	0	0	0.00378928	0.0219322	0.00208299	0.0029837	0	0.00520311	0	0.0258623	0.00340605	0	0.00376562	0.000343551	0.0147456	0.0288266	0.0328151	0.0201803	0.00301546	0.0318927	0.0056249	0.0254748	0.00357969	0.0327394	0.0347002	0.0243196	0.0264523
661	Bacteria	Firmicutes	Negativicutes	Acidaminococcales	Acidaminococcaceae	Phascolarctobacterium	Phascolarctobacterium_faecium	0	0	0	0	0	0	0	0	0	0	0	0	0	0	0	0	0.00258694	0	0	0	0	0	0	0	0	0	0	0	0	0	0	0.00225232	0	0	0	0.000399401	0	0	0	0	0	0
662	Bacteria	Firmicutes	Negativicutes	Acidaminococcales	Acidaminococcaceae	Phascolarctobacterium	Phascolarctobacterium_succinatutens	0	0	0	0	0	0	0	0	0	0	0	0	0	0	0	0	0	0	0	0	0	0	0	0	0	0	0	0	0	0	0	0.000218976	0	0	0	0	7.85654e-05	0	9.66333e-05	0	0	0
663	Bacteria	Firmicutes	Negativicutes	Acidaminococcales	Acidaminococcaceae	Phascolarctobacterium	gut_metagenome	0	0	0	0	0	0	0	0	0	0	0	0	0	0	0	0	0	0	0	0	0	0	0	0	0	0	0	0	0	0	0	0	0	0	0	0	0	0	0	0	0.000164544	0
664	Bacteria	Firmicutes	Negativicutes	Acidaminococcales	Acidaminococcaceae	Phascolarctobacterium	uncultured_Veillonellaceae	0	0	0	0	0	0	0	0	0	0	0	0	0.000160528	0	0	0	0	0	0	0	0	0	0	0	0.000166393	0	0	0	0	9.0742e-05	0.00010944	0.000250258	0.000189264	7.23711e-05	0.000384982	0	0.000235696	7.45768e-05	0.000135287	0.000305056	0	0.000174028
665	Bacteria	Firmicutes	Negativicutes	Acidaminococcales	Acidaminococcaceae	Phascolarctobacterium	uncultured_bacterium	0	0	0	0	0	0	0.00118461	0	0	0.00187804	0	0	0.00426547	0.000514416	0	0	0	0.000984228	0.00374634	0	0.00211571	0	0	0	0.00694098	0.00123323	0.00117219	0	0	0.00490007	0.0101561	0	0.0035487	0.00574144	0.010354	0.00327842	0.00991888	0.00870684	0.0114994	0.00406742	0.00510087	0.00546448
666	Bacteria	Firmicutes	Negativicutes	Acidaminococcales	Acidaminococcaceae	Phascolarctobacterium	wallaby_gut	0	0	0	0	0	0	0	0	0	0	0	0	0	0	0	0	0	0	0	0	0	0	0	0	0	0.000528526	0	0	0	0	0	0	0	0	0	0	0	0	0	0	6.58176e-05	0
667	Bacteria	Firmicutes	Negativicutes	Acidaminococcales	Acidaminococcaceae	Succiniclasticum	uncultured_bacterium	0.00501017	0	0	0	0	0	0	0	0	0	0	0	0	0	0	0	0	0	0	0	0	0	0	0	0	0	0	0	0	0	0	0	0	0	0	0	0	0	0	0	0	0
668	Bacteria	Firmicutes	Negativicutes	Veillonellales-Selenomonadales	Selenomonadaceae	unidentified	unidentified	0	0	0	0	0	0	0	0	0	0.000965847	0	0	0	0	0	0	0	0	4.96204e-05	0	0	0	0	0	0	0	0	0	0	0	0	0	0	0	0	0	0	0	0	0	0	0.00375901
669	Bacteria	Firmicutes	Negativicutes	Veillonellales-Selenomonadales	Selenomonadaceae	Anaerovibrio	unidentified	0	0	0	0	0	0	0	0	0	0	0	0	0	0	0	0	0	0	0	0	0	0	0	0	0	0	0	0	0	0	0	0.000563081	0	0	0	0	0	0	0	0	0	0
670	Bacteria	Firmicutes	Negativicutes	Veillonellales-Selenomonadales	Selenomonadaceae	Anaerovibrio	uncultured_Veillonellaceae	0	0	0	0	0	0	0	0	0	0	0	0	0	0	0	0	0	0	0	0	0	0	0	0	0	0	0	0	0	0	0	0.000469234	0	0	0	0	0	0	0	0	0	0
671	Bacteria	Firmicutes	Negativicutes	Veillonellales-Selenomonadales	Selenomonadaceae	Anaerovibrio	uncultured_bacterium	0	0	4.636e-05	0	0	0	0	0	0.00122618	0	0.000729245	0	0	0	0	0	0	0	0	0	0	0	0	0	0	0	0	0	0	0	0.000700418	0.340007	0	0	0.000769963	0.00111499	0.000785654	0	0.000792393	0	0	0.00219275
672	Bacteria	Firmicutes	Negativicutes	Veillonellales-Selenomonadales	Selenomonadaceae	Megamonas	unidentified	0.0096731	0	0	0	0	0	0	0	0	0	0	0	0	0	0	0	0	0	0	0	0	0	0	0	0	0	0	0	0	0	0	0	4.7316e-05	0	0	0	0	0	0	0	0	0
673	Bacteria	Firmicutes	Negativicutes	Veillonellales-Selenomonadales	Selenomonadaceae	Megamonas	uncultured_bacterium	0	0	0	0	0	0	0	0	0	0	0	0	0	0	0	0	0	0	0	0	0	0	0	0	0	0	0	0	0	0	0	0	0	0	0	0	0	0	0	0	0	0
674	Bacteria	Firmicutes	Negativicutes	Veillonellales-Selenomonadales	Selenomonadaceae	Megamonas	uncultured_organism	0.00674637	0	0	0	0	0	0	0	0	0	0	0	0	0	0	0	0	0	0	0	0	0	0	0	0	0	0	0	0	0	0	0	0.00238946	0	0	0	0	0	0	0	0	0
675	Bacteria	Firmicutes	Negativicutes	Veillonellales-Selenomonadales	Selenomonadaceae	Mitsuokella	unidentified	0	0	0	0	0	0	0	0	0	0	0	0	0	0.000783872	0	0	0	0	0	0	0	0	0	0	0	0	0	0	0	0	0	0	0	0	0	0	0	0	0	0	0	0.00128781
676	Bacteria	Firmicutes	Negativicutes	Veillonellales-Selenomonadales	Selenomonadaceae	Mitsuokella	uncultured_bacterium	0	0	0	0	0	0.0081056	0	0	0	0	0	0	0	0.000906352	0	0	0	0	0	0	0	0	0	0	0	0	0	0	0	0	0	0	0	0	0	0	0	0	0	0	0	0.00574293
677	Bacteria	Firmicutes	Negativicutes	Veillonellales-Selenomonadales	Selenomonadaceae	Schwartzia	unidentified	0	0	0	0	0	0	0	0	0	0	0	0	0	0	0	0	0	0	0	0	0	0	0	0	0	0	0	0	0	0	0	0	0	0	0	0	0	0	0	0	0	0
678	Bacteria	Firmicutes	Negativicutes	Veillonellales-Selenomonadales	Selenomonadaceae	Schwartzia	Schwartzia_succinivorans	0	0	0	0	0	0	0	0	0	0	0	0	0	0	0	0	0	0	0	0	0	0	0	0	0	0	0	0	0	0	0	0	0	0	0	0	0	0	0	0	0	0
679	Bacteria	Firmicutes	Negativicutes	Veillonellales-Selenomonadales	Selenomonadaceae	Schwartzia	uncultured_bacterium	0	0	0	0	0	0	0	0	0	0	0	0	0	0	0	0	0	0	0	0	0	0	0	0	0	0	0	0	0	0	0	0	0	0	0	0	0	0	0	0	0	0
680	Bacteria	Firmicutes	Negativicutes	Veillonellales-Selenomonadales	Selenomonadaceae	Schwartzia	uncultured_rumen	0	0	0	0	0	0	0	0	0	0	0	0	0	0	0	0	0	0	0	0	0	0	0	0	0	0	0	0	0	0	0	0	0	0	0	0	0	0	0	0	0	0.00135742
681	Bacteria	Firmicutes	Negativicutes	Veillonellales-Selenomonadales	Selenomonadaceae	Selenomonas	unidentified	0	0	0	0	0	0	0	0	0	0	0	0	0	0	0	0	0	0	0	0	0	0	0	0	0	0	0	0	0	0	0	0	0	0	0	0	0	0	0	0	0	0
682	Bacteria	Firmicutes	Negativicutes	Veillonellales-Selenomonadales	Selenomonadaceae	Selenomonas	Selenomonas_bovis	0	0	0	0	0	0	0	0	0	0	0	0	0	0	0	0	0	0	0	0	0	0	0	0	0	0	0	0	0	0	0	0	0	0	0	0	0	0	0	0	0	0
683	Bacteria	Firmicutes	Negativicutes	Veillonellales-Selenomonadales	Selenomonadaceae	Selenomonas	Selenomonas_sp.	0.00272831	0	0	0	0	0	0	0	0	0	0	0	0	0	0	0	0	0	0	0	0	0	0.000419982	0	0	0	0	0	0	0	0	0	0	0	0	0	0	0	0	0	0	0
684	Bacteria	Firmicutes	Negativicutes	Veillonellales-Selenomonadales	Selenomonadaceae	Selenomonas	bacterium_mpn-isolate	0	0	0	0	0	0	0	0	0	0	0	0	0	0	0	0	0	0	0	0	0	0	0	0	0	0	0	0	0	0	0	0	0	0	0	0	0	0	0	0	0	0
685	Bacteria	Firmicutes	Negativicutes	Veillonellales-Selenomonadales	Selenomonadaceae	Selenomonas	uncultured_rumen	0	0	0	0	0	0	0	0	0	0.00273657	0	0	0	0	0	0	0	0	0	0	0	0	0	0	0	0	0	0	0	0	0	0	0	0	0	0	0	0	0	0	0	0
686	Bacteria	Firmicutes	Negativicutes	Veillonellales-Selenomonadales	Selenomonadaceae	uncultured	unidentified	0	0	0	0	0	0	0	0	0	0	0	0	0	0	0	0	0	0	0	0	0	0	0	0	0	0	0	0.000480718	0	0	0	0	0	0	0	0	0	0	0	0	0	0
687	Bacteria	Firmicutes	Negativicutes	Veillonellales-Selenomonadales	Selenomonadaceae	uncultured	swine_fecal	0	0	0	0	0	0	0	0	0	0	0	0	0	0	0	0	0	0	0	0	0	0	0	0	0	0	0	0	0	0	0	0	0	0	0	0	0	0	0	0	0.000625267	0
688	Bacteria	Firmicutes	Negativicutes	Veillonellales-Selenomonadales	Selenomonadaceae	uncultured	uncultured_bacterium	0	0	0	0	0	0	0	0	0	0.000643898	0	0	0	0	0	0	0	0	0	0	0	0	0	0	0	0	0	0	0	0	0	0	0	0	0	0	0	0	0	0	0	0
689	Bacteria	Firmicutes	Negativicutes	Veillonellales-Selenomonadales	Selenomonadaceae	uncultured	uncultured_rumen	0	0	0	0	7.96416e-05	0	0	0	0.00510908	0.00807555	0.00155198	0	0	0	0	0	0	0	0	0	0	0	0	0	0	0.000176175	0	0.00104156	0	0.000136113	0	0	0	0	0	0	0	0.000205086	0	0	0.000789811	0.00675229
690	Bacteria	Firmicutes	Negativicutes	Veillonellales-Selenomonadales	Veillonellaceae	unidentified	unidentified	0	0	0	0	0	0	0	0	0	0	0	0	0	0	0	0	0	0	0	0	0	0	0	0	0	0	0	0	0	0	0	0	0	0	0	0	0	0	0	0	0	0
691	Bacteria	Firmicutes	Negativicutes	Veillonellales-Selenomonadales	Veillonellaceae	Allisonella	unidentified	0	0	0	0	0	0	0	0	0	0	0	0	0	0	0	0	0	0	0.000223292	0	0	0	0	0	0	0	0	0	0	0	0	0	0	0	0	0	0	0	0	0	0	0
692	Bacteria	Firmicutes	Negativicutes	Veillonellales-Selenomonadales	Veillonellaceae	Allisonella	uncultured_bacterium	0	0	0	0	0	0.00172405	0.00225309	0	0.00148163	0.00252193	0	0	0	0.00139627	0	0	0	0	0.00215849	0.00560323	0	0	0	0.000265917	0	0	0	0	0	0	0	0	0	0	0	0	0	0	0	0	0	0.00031325
693	Bacteria	Firmicutes	Negativicutes	Veillonellales-Selenomonadales	Veillonellaceae	Dialister	unidentified	0	0	0	0	0	0	0	0	0.00321872	0	0	0	0	0	0	0	0	0	0	0	0	0	0	0	0.000142623	0	0	0	0	0	0	0	0	0	0	0	0	0	0	0	0	0
694	Bacteria	Firmicutes	Negativicutes	Veillonellales-Selenomonadales	Veillonellaceae	Dialister	Bacteroides_xylanisolvens	0	0	0	0	0	0	0	0	0	0	0	0.000343879	0	0	0	0	0	0	0	0	0	0	0	0	0	0	0	0	0	0	0	0	0	0	0	0	0	0	0	0	0	0
695	Bacteria	Firmicutes	Negativicutes	Veillonellales-Selenomonadales	Veillonellaceae	Dialister	uncultured_bacterium	0	0	0	0	0	0	0	0	0	0	0	0	0	0	0	0	0	0	0	0	0	0	0	0	0	0	0.000299282	0	0	0	0	0	0	0	0	0	0	0	0	0	0	0
696	Bacteria	Firmicutes	Negativicutes	Veillonellales-Selenomonadales	Veillonellaceae	Megasphaera	unidentified	0	0	0	1.76072e-05	0	5.14642e-05	0	0	0	0	0	0	0	0	0	0	0	0	0	0	8.13736e-05	0.000118424	0	0	0.000213934	5.87251e-05	0.000299282	0	3.81723e-05	0.000113428	0.000131328	0	0.000141948	0	0	0	0	0	0	0.000152528	0.000230362	0.00107897
697	Bacteria	Firmicutes	Negativicutes	Veillonellales-Selenomonadales	Veillonellaceae	Megasphaera	Megasphaera_elsdenii	0.00451411	0	0.00032452	0.000528216	0	0.0870516	0	0	0.0119042	0	0.00293568	0.00229253	0	0.0125664	0	0	0.000880094	0.000565931	0.0041433	0.00287452	0.00179022	0.00242769	0	0.00869929	0.00342295	0.000734063	0.00870411	0.000747783	0.00187044	0.00440099	0.00323943	0.00237745	0.00220019	0	0.00522765	0.000649026	0.00506747	0.00132374	0.00458042	0.00244045	0.00243525	0.0230413
698	Bacteria	Firmicutes	Negativicutes	Veillonellales-Selenomonadales	Veillonellaceae	Megasphaera	Megasphaera_hexanoica	0	0	0	0	0	0	0	0	0	0	0	0	0	0	0	0	0	0	0	0	0	0	0	0	0	0	0	0	0	0	0	0	7.0974e-05	0	0	0	0	0	0	0	0	0
699	Bacteria	Firmicutes	Negativicutes	Veillonellales-Selenomonadales	Veillonellaceae	Megasphaera	Megasphaera_micronuciformis	0	0	0	0	0	0	0	0	0	0	0	0	0	0	0	0	0	0	0	0	0	0	0.000256656	0	0	0	0	0	0	0	0	0	0	0	0	0	0	0	0	0	0	0
700	Bacteria	Firmicutes	Negativicutes	Veillonellales-Selenomonadales	Veillonellaceae	Megasphaera	bacterium_LB01	0	0	0	0	0	0	0	0	0	0	0	0	0	0	0	0	0	0	0	0	0	0	0	0	0	0	0	0	0	0	0	0	0	0	0	0	0	0	0	0	0	0
701	Bacteria	Firmicutes	Negativicutes	Veillonellales-Selenomonadales	Veillonellaceae	Megasphaera	uncultured_bacterium	0	0	0	0	0	0	0	0	0	0	0.00039267	0	0	0	0	0	0	0	0	0	0	0	0	0	0	8.80876e-05	0	0	0	0	0	0	0	0	0	8.32085e-05	0	0	0	0	0	0
702	Bacteria	Firmicutes	Negativicutes	Veillonellales-Selenomonadales	Veillonellaceae	Megasphaera	unidentified	0	0	0	0	0	0	0	0	0.000204363	0	0	0	0	0	0	0	0	0	0	0	0	0	0	0	0	0	0	0	0	0	0	0	0	0	0	0	0	0	0	0	0	0
703	Bacteria	Firmicutes	Negativicutes	Veillonellales-Selenomonadales	Veillonellaceae	Veillonella	unidentified	0.0124014	0	0	0	0.000238925	0.000360249	0	7.09975e-05	0	0.000241462	0	0	0	9.7984e-05	0.00374656	0.000367692	8.00085e-05	0	9.92408e-05	0	0	0	0.00247323	0	0	0	0	0	0.000171775	0	0	0	0	0	0	0	0	0.000130509	0.00023192	0.000254214	0	0
704	Bacteria	Firmicutes	Negativicutes	Veillonellales-Selenomonadales	Veillonellaceae	Veillonella	Veillonella_atypica	0.00163699	0	0	0	0	0	0	0	0	0	0	0	0	0	0	0	0	0	0	0	0	0	0	0	0	0	0	0	0	0	0	0	0	0	0	0	0	0	0	0	0	0
705	Bacteria	Firmicutes	Negativicutes	Veillonellales-Selenomonadales	Veillonellaceae	Veillonella	Veillonella_caviae	0.0652314	0.00321797	0.00149897	0.0113038	0.0732305	0.0932016	0.000464554	0.00425985	0.0021969	0.00437314	0.0012715	0.0154975	0.00249966	0.0653308	0.173004	0.198309	0.0179219	0.0122044	0.00699648	0.00195801	0.00827298	0	0	0.00543231	0.00691721	0.00455119	0.00309258	0.0110031	0.0136657	0	0.00860201	0.00325336	0.00513379	0.00291897	0.0116508	0.0159927	0.0058924	0.00667462	0.0128136	0.00205913	0	0
706	Bacteria	Firmicutes	Negativicutes	Veillonellales-Selenomonadales	Veillonellaceae	Veillonella	Veillonella_magna	0	0	0	0	0	0	0	0	0	0	0	0	0	0	0	0	0	0	0	0	0	0	0	0	0	0	0	0	0	0	0	0	0	0.00045835	0	0	0	0	0	0	0	0
707	Bacteria	Firmicutes	Negativicutes	Veillonellales-Selenomonadales	Veillonellaceae	Veillonella	Veillonella_sp.	0	0	0.00203984	0.0111806	0	0	0	0	0	0	0	0	0	0	0.0078864	0	0	0	0	0	0	0	0	0	0	0	0	0	0	0	0	0	0	0	0	0	0	0	0	0	0	0
708	Bacteria	Firmicutes	uncultured	uncultured	uncultured	uncultured	uncultured_Peptococcaceae	0	0	0	0	0	0	0	0	0	0	0	0	0	0	0.000455383	0	0	0	0	0	0	0.000325665	0	0	0.000285246	0	0	0	0	0	6.56642e-05	0	0	0	0	0	0	0	0	0	0	0
709	Bacteria	Fusobacteriota	Fusobacteriia	Fusobacteriales	Fusobacteriaceae	Fusobacterium	unidentified	0	0	0	0	3.98208e-05	0	0	0	0	0	0	0	0.000504518	0	0	0.00078441	0	0	0	0	0	0	0	0	0	0	0	0	0	0	0	0	0	0	0.000992847	0	0	0	0	0	0	0
710	Bacteria	Fusobacteriota	Fusobacteriia	Fusobacteriales	Fusobacteriaceae	Fusobacterium	Fusobacterium_gastrosuis	0.0240587	0.00300546	0	0.00109165	0.0334495	0.00321651	0.049568	0.013028	0.0321872	0.00890725	0.00239342	0.00302613	0	0.00894104	0.0479187	0.00737836	0.012908	0.00538865	0.00863395	0.000749875	0	0	0	0.000265917	0	0	0.0118964	0	0.00122151	0	0	0	0	0	0	0	0	0	0	0	0	0
711	Bacteria	Fusobacteriota	Fusobacteriia	Fusobacteriales	Fusobacteriaceae	Fusobacterium	Fusobacterium_mortiferum	0.0844784	0	0	0	0.195241	0.0215377	0.0392084	0	0.0088898	0.00160974	0	0.0283356	0.0539375	0	0	0	0	0.0415836	0.00394482	0	0	0	0	0.00828142	0.0108156	0	0	0	0	0	0.0545232	0.0282792	0.000378528	0	0.0419225	0.360093	0.0487695	0.000671191	0.0405667	0	0	0
712	Bacteria	Fusobacteriota	Fusobacteriia	Fusobacteriales	Fusobacteriaceae	Fusobacterium	Fusobacterium_necrogenes	0.00223225	0	0	0	0	0	0	0	0	0	0	0	0	0	0	0	0	0.000123028	0	0	0	0	0	0	0.000285246	0	0	0	0	0	0	0	0	0	0	0	0	0	0	0	0	0
713	Bacteria	Fusobacteriota	Fusobacteriia	Fusobacteriales	Fusobacteriaceae	Fusobacterium	Fusobacterium_necrophorum	0.003522	0	0	0	0.00762568	0.00833719	0	0	0	0	0	0	0	0	0	0	0	0	0	0	0	0	0	0	0	0	0	0	0	0	0	0	0	0	0	0	0	0	0	0	0	0
714	Bacteria	Fusobacteriota	Fusobacteriia	Fusobacteriales	Fusobacteriaceae	Fusobacterium	Fusobacterium_periodonticum	0.0052582	0	0	0	0	0	0	0	0	0	0.000430067	0	0	0	0	0	0	0	0	0	0	0	0	0	0	0	0	0	0	0	0	0	0	0	0	0	0	0	0	0	0	0
715	Bacteria	Fusobacteriota	Fusobacteriia	Fusobacteriales	Fusobacteriaceae	Fusobacterium	Fusobacterium_sp.	0.01384	0	0	0	0.0257442	0.0488138	0	0	0	0	0	0	0	0.00240061	0	0	0	0	0	0	0	0	0	0	0	0	0	0	0	0	0	0	0	0	0	0	0	0	0	0	0	0
716	Bacteria	Fusobacteriota	Fusobacteriia	Fusobacteriales	Fusobacteriaceae	Fusobacterium	Fusobacterium_ulcerans	0	0	0	0	0	0	0	0	0	0	0	0	0.0291703	0	0	0	0	0.00376467	0	0	0	0	0	0	0	0	0	0	0	0	0	0	0	0	0	0	0	0	0	0	0	0
717	Bacteria	Fusobacteriota	Fusobacteriia	Fusobacteriales	Fusobacteriaceae	Fusobacterium	Fusobacterium_varium	0	0	0	0	0	0	0	0	0	0	0	0.015016	0.0320369	0.0707934	0.000662375	0.0241451	0	0	0.107255	0	0	0	0	0	0	0	0	0	0	0	0.000722306	0	0	0	0	0	0.000491034	0	0	0	0	0
718	Bacteria	Fusobacteriota	Fusobacteriia	Fusobacteriales	Fusobacteriaceae	Fusobacterium	gut_metagenome	0	0	0	0	0	0	0	0	0	0	0	0.00261348	0	0	0	0	0	0	0.00295241	0	0	0	0	0	0	0	0	0	0	0	0	0	0	0	0	0.000216342	0	0	0	0	0	0
719	Bacteria	Fusobacteriota	Fusobacteriia	Fusobacteriales	Leptotrichiaceae	Leptotrichia	Leptotrichia_sp.	0.00168659	0	0	0	0	0	0	0	0	0	0	0	0	0	0	0	0	0	0	0	0	0	0	0	0	0	0	0	0	0	0	0	0	0	0	0	0	0	0	0	0	0
720	Bacteria	Fusobacteriota	Fusobacteriia	Fusobacteriales	Leptotrichiaceae	Leptotrichia	uncultured_bacterium	0.00208344	0	0	5.28216e-05	0	0	0	0	0	0	0	0	0	0	0	0	0	0	0	0	0	0	0	0	0	0	0	0	0	0	0	0	0	0	0	0	0	0	0	0	0	0
721	Bacteria	Patescibacteria	Saccharimonadia	Saccharimonadales	Saccharimonadaceae	unidentified	unidentified	0	0	0	0	0	0	0	0	0	0	0	0	0	0	0	0	0	0	0	0	0	0	0	0	0	0	0	0	0	0	0	0	0	0	0	0	0	0	0	0	0	0
722	Bacteria	Patescibacteria	Saccharimonadia	Saccharimonadales	Saccharimonadaceae	Candidatus_Saccharimonas	unidentified	0	0	0	0	0	0	0	0	0	0	0	0	0	0	0	0	0	0	0	0	0	0	0	0	0	0	0	0	0	0	0	0	0	0	0	0	0	0	0	0	0	0
723	Bacteria	Patescibacteria	Saccharimonadia	Saccharimonadales	Saccharimonadaceae	TM7x	uncultured_bacterium	0.000694479	0	0	0	0	0	0	0	0	0	0	0	0	0	0	0	0	0	0	0	0	0	0	0	0	0	0	0	0	0	0	0	0	0	0	0	0	0	0	0	0	0
724	Bacteria	Planctomycetota	Planctomycetes	Pirellulales	Pirellulaceae	p-1088-a5_gut_group	uncultured_bacterium	0	0	0	0	0	0	0	0	0	0	0	0	0	0	0	0	0	0	0	0	0.00195297	0	0	0.000835739	0.000309016	0	0.000423982	0.000721077	0	0.000975477	0	0	0.000378528	0	0	0	0	0	0	0.00605028	0	0
725	Bacteria	Proteobacteria	Alphaproteobacteria	Rhodospirillales	uncultured	uncultured	gut_metagenome	0	0	0	0	0	0	0	0	0	0	0	0	0	0	0	0	0	0	0	0	0	0	0	0	0	0	0	0	0	0	0	0	0	0	0	0	0	0	0	0.0033302	0	0
726	Bacteria	Proteobacteria	Alphaproteobacteria	Rhodospirillales	uncultured	uncultured	uncultured_bacterium	0	0	0	0	0	0	0	0	0	0	0	0	0	0	0	0	0	0	0	0	0	0	0	0	0	0	0	0	0	0	0	0	0	0	0	0	0	0	0	0	0	0
727	Bacteria	Proteobacteria	Gammaproteobacteria	Aeromonadales	Succinivibrionaceae	Ruminobacter	gut_metagenome	0	0	0	0	0	0	0	0	0	0.000402436	0	0	0	0	0	0	0	0	0	0	0	0	0	0	0	0	0	0	0	0	0	0	0	0	0	0	0	0	0	0	0	0
728	Bacteria	Proteobacteria	Gammaproteobacteria	Aeromonadales	Succinivibrionaceae	Succinivibrio	unidentified	0	0	0	0	0	0	0	0	0	0.0014756	0.000280479	0	0	0	0	0	0	0	0	0	0	0	0	0	0	0	0	0	0	0	0	0	0	0	0	0	0	0.000205086	0	7.62641e-05	0.000855629	0.00240159
729	Bacteria	Proteobacteria	Gammaproteobacteria	Aeromonadales	Succinivibrionaceae	Succinivibrio	Succinivibrio_dextrinosolvens	0	0	0	0	0	0	0	0	0	0	0	0	0	0	0	0	0	0	0	0	0	0	0	0	0	0	0	0	0	0	0	0	0	0	0	0	0	0	0	0	0	0
730	Bacteria	Proteobacteria	Gammaproteobacteria	Aeromonadales	Succinivibrionaceae	Succinivibrio	uncultured_Succinivibrio	0	0	0	0	0	0	0	0	0	0	0.000299177	0	0	0	0	0	0	0	0	0	0	0	0	0	0	0	0.000473863	0	0	0	0	0	0	0	0	0	0	0	0	0	0	6.96112e-05
731	Bacteria	Proteobacteria	Gammaproteobacteria	Aeromonadales	Succinivibrionaceae	Succinivibrio	uncultured_rumen	0	0	0	0	0	0	0	0	0	0	0	0	0	0	0	0	0	0	0	0	0	0	0	0	0	0	0	0	0	0	0	0	0	0	0	0	0	0	0	0	0	0.00288887
732	Bacteria	Proteobacteria	Gammaproteobacteria	Aeromonadales	Succinivibrionaceae	uncultured	uncultured_bacterium	0	0	0	0	0	0	0	0	0	0	0	0	0	0	0	0	0	0	0	0	0	0	0	0	0	0	0	0	0	0	0	0	0	0	0	0	0	0	0	0	0	0
733	Bacteria	Proteobacteria	Gammaproteobacteria	Burkholderiales	Burkholderiaceae	Lautropia	uncultured_bacterium	0	0	0	0	0	0	0	0	0	0	0	0	0	0	0	0	0	0	0	0	0	0	0	0.000873727	0	0	0	0	0	0	0	0	0	0	0	0	0	0	0	0	0	0
734	Bacteria	Proteobacteria	Gammaproteobacteria	Burkholderiales	Comamonadaceae	unidentified	unidentified	0	0	0	0	0	0	0	0	0	0	0	0	0	0	0	7.35384e-05	0	0	0	0	0	0	0	0	0	0	0	0	0	0	0	0	0	0	0	0	0	0	0	0	0	0
735	Bacteria	Proteobacteria	Gammaproteobacteria	Burkholderiales	Comamonadaceae	Comamonas	Comamonas_kerstersii	0	0	0	0	0	0	0	0	0	0	0	0	0	0	0.000289789	0.0176247	0	0	0.000521014	0	0	0	0	0	0	0	0	0	0	0	0	0	0	0	0	0	0	0	0	0	0	0
736	Bacteria	Proteobacteria	Gammaproteobacteria	Burkholderiales	Neisseriaceae	Neisseria	unidentified	0.0147825	0	0	0.000721895	0	0	0	0	0	0.000402436	0.00190726	0.00174232	0	0	0	0	0	0	0	0.000354108	0	0	0.000396649	0.00436864	0	0	0.00134677	0	0	0	0	0	0	0	0	0	0.000235696	0.000279663	0	0	0	0.000139222
737	Bacteria	Proteobacteria	Gammaproteobacteria	Burkholderiales	Oxalobacteraceae	Oxalobacter	Oxalobacter_formigenes	0	0	0	0	0	0	0	0	0	0	0	0	0	0	0	0	0	0	0	0	0	0	0	0	0	0	0	0	0	0	0	0	0	0	0	0	0	0	0	0	0	0
738	Bacteria	Proteobacteria	Gammaproteobacteria	Burkholderiales	Sutterellaceae	Parasutterella	unidentified	0	0	0	0	0	0	0	0	0	0	0	0	0	0	0	0	0	0	0	0	0	0	0	0	0	0	0	0	0	0	0	0	0	0	0	0	0	0	0	0	0	0.000417667
739	Bacteria	Proteobacteria	Gammaproteobacteria	Burkholderiales	Sutterellaceae	Parasutterella	Parasutterella_excrementihominis	0	0	0	0	0	0	0	0	0	0	0	0	0	0	0	0	0	0	0	0	0	0	0	0	0	0	0	0	0	0	0	0	0	0	0	0	0	0	0	0	0	0
740	Bacteria	Proteobacteria	Gammaproteobacteria	Burkholderiales	Sutterellaceae	Parasutterella	Parasutterella_secunda	0	0	0	0	0	0	0	0	0	0	0	0	0	0	0	0	0	0	0	0	0	0	0	0	0	0	0	0	0	0	0	0	0	0	0	0	0	0.000205086	0	0	0	0
741	Bacteria	Proteobacteria	Gammaproteobacteria	Burkholderiales	Sutterellaceae	Parasutterella	uncultured_bacterium	0	0	0	0	0	0	0	0	0	0	0	0	0	0	0	0	0	0	0	0	0	0	0	0	0	0	0	0	0	0	0	0	0	0	0	0	0	0	0	0	0	0
742	Bacteria	Proteobacteria	Gammaproteobacteria	Burkholderiales	Sutterellaceae	Parasutterella	uncultured_organism	0	0	0	0	0	0	0	0	0	0	0	0	0	0	0	0	0	0	0	0	0	0	0	0	0	0	0	0	0	0	0	0	0	0	0	0	0	0	0	0	0	0
743	Bacteria	Proteobacteria	Gammaproteobacteria	Burkholderiales	Sutterellaceae	Sutterella	unidentified	0	0	0	0	0	0	6.96832e-05	0	0	0	0	0	0	0	0	0	5.3339e-05	0	0	0	0	0	0	0	0.0029	0	0	0	0	0	0.00271412	0.000437952	0.00082803	0	0.00312038	0.000948577	0.00357473	0	0.00291833	0.0014236	0	0
744	Bacteria	Proteobacteria	Gammaproteobacteria	Burkholderiales	Sutterellaceae	Sutterella	Sutterella_parvirubra	0.0026787	0.000667881	0	0	0.00577402	0	0	0.00124246	0	0	9.34929e-05	0	0	0	0	0	0	0	0.00999851	0.00783203	0	0.00118424	0	0	0	0	0	0	0.0012406	0.00145187	0.00225447	0	0	0	0.00218832	0	0.00241589	0.00214408	0.00183603	0.000432163	0	0
745	Bacteria	Proteobacteria	Gammaproteobacteria	Burkholderiales	Sutterellaceae	Sutterella	Sutterella_stercoricanis	0	0	0	0	0	0	0	0	0	0	0	0	0	0	0.00395355	0	0	0	0	0	0	0	0	0	0	0	0	0	0	0	0	0	0	0	0	0	0	0	0	0	0	0
746	Bacteria	Proteobacteria	Gammaproteobacteria	Burkholderiales	Sutterellaceae	Sutterella	Sutterellaceae_bacterium	0	0	0	0	0	0	0	0	0	0	0	0	0	0	0	0	0	0	0	0	0	0	0	0	0	0	0	0	0	0	0	0	0	0	0	0	0	0	0	0	0	0
747	Bacteria	Proteobacteria	Gammaproteobacteria	Burkholderiales	Sutterellaceae	Sutterella	gut_metagenome	0	0	0	0	0	0	0	0	0	0	0	0	0	0	0	0	0	0	0	0	0	0	0	0	0	0	0	0	0	0	0	0	0	0	0	0	0	0	0	0	0	0
748	Bacteria	Proteobacteria	Gammaproteobacteria	Burkholderiales	Sutterellaceae	Sutterella	metagenome	0	0	0	0	0	0	0	0	0	0	0	0	0	0	0	0	0	0	0	0	0	0	0	0	0	0	0	0	0	0	0	0	0	0	0	0	0	0	0	0	0	0
749	Bacteria	Proteobacteria	Gammaproteobacteria	Burkholderiales	Sutterellaceae	Sutterella	uncultured_bacterium	0	0.00245902	0	0	0	0.00311358	0.000743287	0.00156195	0.00311654	0.000375607	0	0	0	0.00149426	0	0	0	0	0	0.000499917	0	0	0	0.000569822	0.00145	0	0	0	0	0	0	0	0.000425844	0	0	0	0	0	0	0	0	0
750	Bacteria	Proteobacteria	Gammaproteobacteria	Burkholderiales	T34	T34	uncultured_bacterium	0	0	0	0	0	0	0	0	0	0	0	0	0	0	0	0	0	0	0	0	0	0	0	0	0	0	0	0	0	0	0	0	0	0	0	0	0	0	0	0	0.000658176	0
751	Bacteria	Proteobacteria	Gammaproteobacteria	Cardiobacteriales	Wohlfahrtiimonadaceae	unidentified	unidentified	0	0	0	0	0	0	0	0	0	0	0	0	0	0	0	0	0	0	0	0	0	0	0	0	0	0	0	0	0	0	0	0	0	0	0	0	0	0	0	0	0	0
752	Bacteria	Proteobacteria	Gammaproteobacteria	Cardiobacteriales	Wohlfahrtiimonadaceae	Ignatzschineria	unidentified	0	0	0	0	0	0	0	0	0	0	0	0	0	0	0	0	0	0	0	0	0	0	0	0	0	0	0	0	0	0	0	0	0	0	0	0	0	0	0	0	0	0
753	Bacteria	Proteobacteria	Gammaproteobacteria	Cardiobacteriales	Wohlfahrtiimonadaceae	Ignatzschineria	uncultured_prokaryote	0	0	0	0	0	0	0	0	0	0	0	0	0	0	0	0	0	0	0	0	0	0	0	0	0	0	0	0	0	0	0	0	0	0	0	0	0	0	0	0	0	0.000939751
754	Bacteria	Proteobacteria	Gammaproteobacteria	Cardiobacteriales	Wohlfahrtiimonadaceae	Koukoulia	Koukoulia_aurantiaca	0	0	0	0	0	0	0	0	0	0	0	0	0	0	0	0	0	0	0	0	0	0	0	0	0	0	0	0	0	0	0	0	0	0	0	0	0	0	0	0	0	0.00574293
755	Bacteria	Proteobacteria	Gammaproteobacteria	Cardiobacteriales	Wohlfahrtiimonadaceae	Wohlfahrtiimonas	unidentified	0	0	0	0	0	0	0	0	0	0	0	0	0	0	0	0	0	0	0	0	0	0	0	0	0	0	0	0	0	0	0	0	0	0	0	0	0	0	0	0	0	0.000139222
756	Bacteria	Proteobacteria	Gammaproteobacteria	Cardiobacteriales	Wohlfahrtiimonadaceae	Wohlfahrtiimonas	Wohlfahrtiimonas_larvae	0	0	0	0	0	0	0	0	0	0	0	0	0	0	0	0	0	0	0	0	0	0	0	0	0	0	0	0	0	0	0	0	0	0	0	0	0	0	0	0	0	0
757	Bacteria	Proteobacteria	Gammaproteobacteria	Enterobacterales	Enterobacteriaceae	unidentified	unidentified	0	0	0.0119145	5.28216e-05	0	0	0	0	0	0	0.000355273	9.17011e-05	0	0	0	0	0.000853424	0	0	0	0.00292945	0	0	0	0	0	0.019154	0.00186946	0	0	0	0.00231489	0	0.00414928	0.000384982	0	0.00029462	0	0.000251247	0	0	0
758	Bacteria	Proteobacteria	Gammaproteobacteria	Enterobacterales	Enterobacteriaceae	Citrobacter	unidentified	0	0	0	0	0	0	0	0	0	0	0	0	0	0	0	0	0	0	0	0	0	0	0.00100329	0	0	0	0	0	0	0	0.0278635	0	0	0	0.0271311	0.0041105	0.025357	0	0.0236752	0	0	0
759	Bacteria	Proteobacteria	Gammaproteobacteria	Enterobacterales	Enterobacteriaceae	Enterobacter	unidentified	0	0	0	0	0	0	0	0	0	0	0	0	0	0	0	0	0	0	0	0	0	0	0	0	0	0.000616613	0	0	0	0	0	0	0	0	0	0	0	0	0	0	0	0
760	Bacteria	Proteobacteria	Gammaproteobacteria	Enterobacterales	Enterobacteriaceae	Escherichia-Shigella	unidentified	0.063148	0.0510625	0.80348	0.61803	0.0136386	0.0257578	0.185427	0.0124601	0.247484	0.119094	0.807162	0.309697	0.109756	0.0557774	0.0152553	0.0435593	0.343103	0.215792	0.0270431	0.30697	0.0572328	0.00328626	0.0502112	0.0733171	0.0203951	0.0142702	0.292049	0.0435584	0.0997633	0.023729	0.0626218	0.0569024	0.05562	0.365426	0.0554779	0.0189216	0.0596704	0.178574	0.053013	0.00472837	0.00131635	0.00167067
761	Bacteria	Proteobacteria	Gammaproteobacteria	Enterobacterales	Enterobacteriaceae	Escherichia-Shigella	Klebsiella_sp.	0	0	0.00163805	0	0	0	0	0	0	0	0	0	0	0	0	0	0	0	0	0	0	0	0	0	0	0	0	0	0	0	0	0	0	0	0	0	0	0	0	0	0	0
762	Bacteria	Proteobacteria	Gammaproteobacteria	Enterobacterales	Enterobacteriaceae	Escherichia-Shigella	Streptomyces_sp.	0	0	0	0	0	0	0	0	0.000102182	0.000348778	0.000299177	0	0	0	0	0	0	0	0	0	0	0	0	0	0	0	7.48204e-05	0	0	0	0	0	0	0	0	0	0	0	0	0	0	0
763	Bacteria	Proteobacteria	Gammaproteobacteria	Enterobacterales	Enterobacteriaceae	Klebsiella	unidentified	0	0	0	0	0	0	0	0	0	0	0	0.00396607	0.0021786	0	0	0	0	0	0	0	0	0	0	0	0	0	0.00409018	0	0	0	0	0.00672569	0	0.00882928	0	0	0	0	0	0	0	0
764	Bacteria	Proteobacteria	Gammaproteobacteria	Enterobacterales	Enterobacteriaceae	Raoultella	unidentified	0	0	0.00462054	0	0	0	0	0	0	0.000751214	0.00104712	0	0	0	0	0	0	0	0	0	0	0	0	0	0	0	0	0	0	0	0	0	0	0	0	0	0	0	0	0	0	0
765	Bacteria	Proteobacteria	Gammaproteobacteria	Enterobacterales	Morganellaceae	Morganella	unidentified	0	0	0	0	0	0	0	0	0	0	0	0	0	0	0	0	0	0	0	0.000416597	0	0	0	0	0	0	0	0	0	0	0	0	0	0	0	0	0	0	0	0	0	0.000661307
766	Bacteria	Proteobacteria	Gammaproteobacteria	Enterobacterales	Morganellaceae	Proteus	unidentified	0	0	0	0	0	0	0	0	0	0	0	0	0	0	0	0	0	0	0	0.000937344	0	0	0	0	0	0	0	0	0	0	0	0	0	0	0	0	0	0	0	0	0	0
767	Bacteria	Proteobacteria	Gammaproteobacteria	Pasteurellales	Pasteurellaceae	unidentified	unidentified	0.000446451	0	0	0	0	0	0	0	0	0	5.60957e-05	0	0	0	0	0	0	0	0	0	0	0	0	0	0.000118852	0	0	0	0	0	0	0	0	0	0	0.000249626	0	0	0.000251247	0	0	0
768	Bacteria	Proteobacteria	Gammaproteobacteria	Pasteurellales	Pasteurellaceae	Actinobacillus	unidentified	0	0	0	0	0	0.000694766	0	0	0	0	0	0	0	0.0042868	0.00413984	9.80512e-05	0	0	0	0	0	0	0	0	0	0	0	0	0	0	0	0.00738261	0	0	0	0.00196372	0	0	0	0	0	0
769	Bacteria	Proteobacteria	Gammaproteobacteria	Pasteurellales	Pasteurellaceae	Actinobacillus	Actinobacillus_indolicus	0	0	0	0	0.0021105	0.00759096	0	0	0	0	0	0	0	0	0	0.00078441	0.00416044	0	0	0	0	0	0	0	0	0	0	0	0	0	0	0	0	0	0	0.000465968	0	0	0	0	0	0
770	Bacteria	Proteobacteria	Gammaproteobacteria	Pasteurellales	Pasteurellaceae	Actinobacillus	Actinobacillus_minor	0.00699439	0	0	0	0.00424092	0	0	0	0	0	0	0	0	0	0	0	0.00397376	0	0	0	0	0	0	0	0	0	0	0	0	0	0	0	0	0	0	0	0	0	0	0	0	0
771	Bacteria	Proteobacteria	Gammaproteobacteria	Pasteurellales	Pasteurellaceae	Actinobacillus	Actinobacillus_porcinus	0	0	0	0	0	0	0	0	0	0	0	0	0	0	0	0.00156882	0	0	0	0	0	0	0	0	0	0	0	0	0	0	0	0	0	0	0	0	0	0	0	0	0	0
772	Bacteria	Proteobacteria	Gammaproteobacteria	Pasteurellales	Pasteurellaceae	Actinobacillus	Actinobacillus_porcitonsillarum	0	0	0	0	0	0	0	0	0	0	0	0	0	0	0	0	0.00685406	0	0	0	0	0	0	0	0	0	0	0	0	0	0	0	0	0	0	0	0	0	0	0	0	0
773	Bacteria	Proteobacteria	Gammaproteobacteria	Pasteurellales	Pasteurellaceae	Actinobacillus	Actinobacillus_rossii	0	0	0	0	0.000557491	0.00187844	0	0.00191693	0	0.000697556	0	0.00474553	0	0	0	0	0.00586729	0.00511798	0	0.00206216	0	0	0	0	0	0	0.00890363	0	0.00452342	0	0	0	0	0	0	0	0	0	0	0	0	0
774	Bacteria	Proteobacteria	Gammaproteobacteria	Pasteurellales	Pasteurellaceae	Haemophilus	unidentified	0	0	0	0	0	0	0	0	0	0	0	0	0	0	0	0	0	0	0	0	0	0	0	7.59763e-05	0	0	0	0	0	0	0	0	0	0	0	0	0	0	0	0	0	0
775	Bacteria	Proteobacteria	Gammaproteobacteria	Pasteurellales	Pasteurellaceae	Haemophilus	Haemophilus_parainfluenzae	0.0115085	0	0.000540866	0.000792323	0	0	0	0	0	0	0.00186986	0	0	0	0	0	0	0	0	0	0	0	0.00272988	0.00402674	0	0	0	0	0	0	0	0	0	0	0	0	0	0	0	0	0	0
776	Bacteria	Proteobacteria	Gammaproteobacteria	Pasteurellales	Pasteurellaceae	Mannheimia	Mannheimia_varigena	0	0	0	0	0	0	0	0	0	0	0	0	0	0.00036744	0	0	0	0	0	0	0	0	0	0	0	0	0	0	0	0	0	0	0	0	0	0	0	0	0	0	0	0
777	Bacteria	Proteobacteria	Gammaproteobacteria	Pasteurellales	Pasteurellaceae	Pasteurella	Pasteurella_aerogenes	0	0	0	0	0.00113489	0.000514642	0	0	0	0	0.000317876	0.0023613	0.000321057	0	0.00411914	0.00426523	0.00466716	0.00179622	0.00176152	0	0.00311932	0	0.00128328	0.00110166	0.00206803	0.00208474	0.000573623	0.00154898	0.00647021	0.000952791	0.0140302	0.0147027	0.00127753	0.00265361	0.0115089	0.0345149	0.0107438	0.0468156	0.0120212	0.000533849	0	0
778	Bacteria	Proteobacteria	Gammaproteobacteria	Pasteurellales	Pasteurellaceae	Pasteurella	Pasteurella_mairii	0	0	0	0	0	0	0	0	0	0	0	0	0	0	0	0	0	0	0	0	0	0	0.00060664	0	0	0	0.0030427	0	0	0	0	0	0	0	0	0	0	0	0	0	0	0
779	Bacteria	Proteobacteria	Gammaproteobacteria	Pseudomonadales	Moraxellaceae	Acinetobacter	unidentified	0	0	0	0	0	0	0	0	0	0	0	0	0	0	0	0	0	0	0	0	0	0	0	0	0	0	0	0	0	0	0	0	0	0	0	0	0	0	0	0	0	0.00410706
780	Bacteria	Proteobacteria	Gammaproteobacteria	Pseudomonadales	Moraxellaceae	Acinetobacter	Acinetobacter_bouvetii	0	0	0	0	0	0	0	0	0	0	0	0	0	0	0	0	0	0	0	0	0	0	0	0	0	0	0	0	0	0	0	0	0	0	0	0	0	0	0	0	0.00115181	0.00355017
781	Bacteria	Proteobacteria	Gammaproteobacteria	Pseudomonadales	Moraxellaceae	Acinetobacter	Acinetobacter_lwoffii	0	0	0	0	0	0	0	0	0	0	0	0	0	0	0	0	0	0	0	0	0	0	0	0	0	0	0	0	0	0	0	0	0	0	0	0	0	0	0	0	0	0
782	Bacteria	Proteobacteria	Gammaproteobacteria	Pseudomonadales	Moraxellaceae	Enhydrobacter	unidentified	0	0	0	0	0	0	0	0	0	0	0	0	0	0	0	0	0	0	0	0	0	0	0	0	0	0	0	0	0.000209948	0	0	0	0	0	0	0	0	0	0	0	0	0
783	Bacteria	Proteobacteria	Gammaproteobacteria	Pseudomonadales	Moraxellaceae	Moraxella	unidentified	0	0	0	0	0	0	0	0	0	0	0	0	0	0	0	0	0	0	0	0	0	0	0	0.000265917	0	0	0	0	0.00116426	0	0	0	0	0.000265361	0	0	0	0	0	0	0	0
784	Bacteria	Proteobacteria	Gammaproteobacteria	Pseudomonadales	Pseudomonadaceae	Pseudomonas	unidentified	0	0	0	0	0	0	0	0	0	0	0	0	0	0	0	0	0	0	0	0	0	0	0	0	0	0	0	0	0	0	0	0	0	0	0	0	0	0	0	0	0	0
785	Bacteria	Proteobacteria	Gammaproteobacteria	Pseudomonadales	Pseudomonadaceae	Pseudomonas	Pseudomonas_caeni	0	0	0	0	0	0	0	0	0	0	0	0	0	0	0	0	0	0	0	0	0	0	0	0	0	0	0	0	0	0	0	0	0	0	0	0	0	0	0	0	0	0
786	Bacteria	Spirochaetota	Spirochaetia	Spirochaetales	Spirochaetaceae	Treponema	unidentified	0	0	0	0	0	0	0	0	0	0.00104633	0	0	0	0	0	0	0	0	0	0	0	0	0	0	0	0	0	0	0	0	0	0	0	0	0	0	0	0	0	0	0	0
787	Bacteria	Spirochaetota	Spirochaetia	Spirochaetales	Spirochaetaceae	Treponema	Treponema_berlinense	0	0	0	0	0	0	0	0	0	0	0	0	0	0	0	0	0	0	0	0	0	0	0	0	0	0	0	0	0	0	0	0	0	0	0	0	0	0	0	0	0	0
788	Bacteria	Spirochaetota	Spirochaetia	Spirochaetales	Spirochaetaceae	Treponema	Treponema_porcinum	0	0	0	0	0	0	0	0	0	0.00118048	0	0	0	0	0	0	0	0	0	0	0	0	0	0	0	0	0	0	0	0	0	0	0	0	0	0	0	0	0	0	0.00266561	0.00323692
789	Bacteria	Spirochaetota	Spirochaetia	Spirochaetales	Spirochaetaceae	Treponema	Treponema_succinifaciens	0	0	0	0	0	0	0	0	0	0.0112414	0	0	0	0	0	0	0	0	0	0	0	0	0	0	0	0	0	0	0	0	0	0	0	0	0	0	0	0	0	0	0	0.0203961
790	Bacteria	Spirochaetota	Spirochaetia	Spirochaetales	Spirochaetaceae	Treponema	uncultured_bacterium	0	0	0	0	0	0	0	0	0	0.000321949	0	0	0	0	0	0	0	0	0	0	0	0	0	0	0	0	0	0	0	0	0	0	0	0	0	0	0	0	0	0	0	0
791	Bacteria	Spirochaetota	Spirochaetia	Spirochaetales	Spirochaetaceae	Treponema	uncultured_rumen	0	0	0	0	0	0	0	0	0	0	0	0	0	0	0	0	0	0	0	0	0	0	0	0	0	0	0	0	0	0	0	0	0	0	0	0	0	0	0	0	0	0
792	Bacteria	Spirochaetota	Spirochaetia	Spirochaetales	Spirochaetaceae	Treponema	unidentified_rumen	0	0	0	0	0	0	0	0	0	0.0249242	0	0	0	0	0	0	0	0	0	0	0	0	0	0	0	0	0	0	0	0	0	0	0	0	0	0	0	0	0	0	0	0
793	Bacteria	Synergistota	Synergistia	Synergistales	Synergistaceae	Cloacibacillus	unidentified	0	0	0	0	0	0	0	0	0	0	0	0	0	0	0	0	0	0	0	0	0	0	0	0	0	0	0	0	0	0.000136113	0	0	0	0	0	0.000332834	0	0	0	0.000788062	0	0
794	Bacteria	Synergistota	Synergistia	Synergistales	Synergistaceae	Cloacibacillus	Cloacibacillus_porcorum	0	0	0	0	0	0	0	0	0	0	0	0	0	0	0	0	0.000160017	0	0	0	0.00214284	0.000266454	0	0	0	0	0	0	0	0	0.0681813	0.00244002	0	0	0.0687091	0.0297554	0.0650914	0	0.079278	0.00282177	0	0
795	Bacteria	Synergistota	Synergistia	Synergistales	Synergistaceae	Pyramidobacter	uncultured_bacterium	0	0	0	0	0	0	0	0	0	0	0	0	0	0	0	0	0	0	0	0	0	0	0	0	0	0	0	0	0	0	0	0	0	0	0	0	0	0	0	0	0	0
796	Bacteria	Verrucomicrobiota	Chlamydiae	Chlamydiales	Chlamydiaceae	Chlamydia	Chlamydia_suis	0	0	0	0	0	0	0	0	0	0	0	0	0	0	0	0	0	0	0	0	0	0	0	0	0	0	0	0	0	0	0	0	0	0	0	0	0	0	0	0	0	0
797	Bacteria	Verrucomicrobiota	Kiritimatiellae	WCHB1-41	WCHB1-41	WCHB1-41	uncultured_rumen	0	0	0	0	0	0	0	0	0	0	0	0	0	0	0	0	0	0	0	0	0	0	0	0	0	0	0	0	0	0	0	0	0	0	0	0	0	0	0	0	0	0
798	Bacteria	Verrucomicrobiota	Lentisphaeria	Victivallales	Victivallaceae	Victivallaceae	unidentified	0	0	0	0	0	0	0	0	0	0	0	0	0	0	0	0	0	0	0	0	0.000108498	0	0	0	0	0	0	0	0	0	0	0	0	0	0	0	0	0	0	0	0	0
799	Bacteria	Verrucomicrobiota	Lentisphaeria	Victivallales	Victivallaceae	Victivallaceae	uncultured_bacterium	0	0	0	0	0	0	0	0	0	0	0	0	0	0	0	0	0	0	0	0	0	5.92119e-05	0	0	0	0	0	0	0	0	0	0	0	0	0	0	0	0	0	0	0	0
800	Bacteria	Verrucomicrobiota	Lentisphaeria	Victivallales	Victivallaceae	Victivallis	Victivallis_vadensis	0	0	0	0	0	0	0	0	0	0	0	0	0	0	0	0	0	0	0	0	0	0	0	0	0	0	0	0	0	0	0.000240769	0	0	0	0.000141835	8.32085e-05	0.000176772	0	0	0	0	0
801	Bacteria	Verrucomicrobiota	Verrucomicrobiae	Opitutales	Puniceicoccaceae	uncultured	uncultured_bacterium	0	0	0	0	0	0	0	0	0	0	0	0	0	0	0	0	0	0	0	0	0	0	0	0	0	0	0	0	0	0	0	0	0	0	0	0	0	0	0	0	0	0
[truncated: 38 more columns]
